# Supplementary material for: The roles of pleiotropy and close linkage as revealed by association mapping of yield and correlated traits of wheat (Triticum aestivum L.)
Source: J Exp Bot. 2017 Jul 21;68(15):4089–101. doi: 10.1093/jxb/erx214 (PMC5853857; doi:10.1093/jxb/erx214)
Supplement: Supplementary_Tables_S4_S9 [file erx214_suppl_supplementary_tables_s4_s9.xlsx]

## Sheet: Table_S4
Markers simultaneously associated to grain yield (GY, Mg ha-1) and plant height (PH, cm) and two-dimensional scan in the vicinity to differentiate pleiotropy from close-linkage using the test proposed by Jiang and Zeng (1995)
R2 were corrected by the trait heritability; thus, they correspond to the proportion (%) of explained genetic variance
Markers with missing R2 values ("NA") were in high or perfect linkage disequilibrium with other marker(s) fitted in the multiple regression model
P-values for Wald test were multiple-test corrected using the false discovery rate method (Benjamini and Hochberg, 1995)
Genetic positions for SNP markers were obtained from Wang et al. (2014)
														Two-dimensional scan
				Estimated main effects		R2		Wald test for Marker main effects			Wald test for Marker x Environment			Markers in the vicinity				Test
Marker	Category	Chromosome	Position	GY	PH	GY	PH	Global	GY	PH	Global	GY	PH	Number	Minimum r2	Average r2	Maximum r2	H0: p(1)=p(2)
BS00078982_51	SNP90K	1A	51.0947	-0.107374	-1.27262	3.07213	2.1947	2.31753e-05	0.000518297	0.0239737	0	0	0.000149064	2	0.714999	0.810272	0.954611	1
BS00105601_51	SNP90K	1A	51.5092	-0.0937547	-1.20942	0.195345	0.000536218	0.000298441	0.00376984	0.0420915	0	0	3.80506e-05	2	0.714999	0.810272	0.954611	1
RFL_Contig3175_345	SNP90K	6A	136.768	0.14056	2.00382	0.53396	2.37676	0.000931767	0.0119349	0.0462777	0	0	7.38991e-14	3	0.589136	0.773134	0.959067	0.246719
BS00066054_51	SNP90K	7A	35.3147	-0.131629	1.9151	1.23232	6.81347	5.52312e-08	0.000455334	0.00282059	0	0	9.43607e-08	2	0.777715	0.836107	0.950013	0.314196
RAC875_c37592_426	SNP90K	7A	35.3147	-0.121719	1.69638	0.0507056	0.209404	1.7869e-06	0.00150715	0.0128772	0	0	2.98368e-05	2	0.777715	0.836107	0.950013	0.314196
BS00034012_51	SNP90K	1B	88.5017	-0.095854	-1.45214	0.127687	0.881771	0.000955941	0.0143678	0.0417486	0	0	6.03038e-06	3	0.705147	0.835823	0.974043	0.48728
CAP12_rep_c4638_80	SNP90K	3B	62.569	0.162712	-2.74869	0.0713151	0.00787142	0.00053408	0.0317257	0.0419547	0	0	3.74667e-05	19	0.562622	0.861459	1	0.645705
Tdurum_contig100403_128	SNP90K	3B	62.569	0.162712	-2.74869	NA	NA	0.00053408	0.0317257	0.0419547	0	0	3.74667e-05	19	0.562622	0.861459	1	0.645705
Excalibur_c32170_145	SNP90K	3B	62.569	0.16216	-2.83631	0.0172347	1.30149	0.000202925	0.027121	0.0238649	0	0	1.77675e-05	19	0.562622	0.861459	1	0.645705
RAC875_rep_c118655_110	SNP90K	7B	148.652	0.0822433	-1.28848	0.618206	0.917305	0.000147907	0.015479	0.029878	0	0	2.57261e-11	1	0.942225	0.942225	0.942225	1
RAC875_rep_c105718_304	SNP90K	4D	69.2083	-0.117709	1.48269	1.15529	15.3117	5.87307e-07	0.000518297	0.0132829	0	0	0	2	0.934915	0.95267	0.985479	0.210021
RAC875_rep_c105718_672	SNP90K	4D	69.2083	-0.100134	1.62868	0.0294153	0.360876	1.17056e-06	0.004051	0.00453874	0	0	0	2	0.934915	0.95267	0.985479	0.210021
RAC875_rep_c105718_585	SNP90K	4D	69.2083	-0.093175	1.62522	0.172392	0.0194422	3.22333e-06	0.00883286	0.00453874	0	0	0	2	0.934915	0.95267	0.985479	0.210021
Excalibur_c13094_523	SNP90K	7D	134.688	0.0937612	1.7524	2.35497	1.926	0.000236574	0.0222953	0.00735574	0	0	0	0	NA	NA	NA	NA
RAC875_c8842_724	SNP90K	NA	NA	0.135158	1.6164	0.0975571	2.94133	4.75171e-06	0.000272088	0.0126137	0	0	4.15694e-05	NA	NA	NA	NA	NA
RFL_Contig1460_693	SNP90K	NA	NA	-0.122318	1.45636	1.28883	0.0780693	5.41598e-06	0.000896587	0.0392599	0	0	0.000304754	NA	NA	NA	NA	NA
GENE_4021_496	SNP90K	NA	NA	-0.145329	-1.71945	0.387398	1.14348	0.000136645	0.00191708	0.03152	0	0	0	NA	NA	NA	NA	NA
wsnp_Ex_rep_c67838_66536117	SNP90K	NA	NA	-0.113981	-1.78225	2.34719	0.00915308	0.00188515	0.0257635	0.046665	1.29337e-08	0.02482	4.18608e-08	NA	NA	NA	NA	NA

## Sheet: Table_S5
Markers simultaneously associated to grain yield (GY, Mg ha-1) and heading date (HD, days since 1st January) and two-dimensional scan in the vicinity to differentiate pleiotropy from close-linkage using the test proposed by Jiang and Zeng (1995)
R2 were corrected by the trait heritability; thus, they correspond to the proportion (%) of explained genetic variance
Markers with missing R2 values ("NA") were in high or perfect linkage disequilibrium with other marker(s) fitted in the multiple regression model
P-values for Wald test were multiple-test corrected using the false discovery rate method (Benjamini and Hochberg, 1995)
Genetic positions for SNP markers were obtained from Wang et al. (2014)
Markers highlighted in yellow have duplicated genomic positions according to Wang et al. (2014)
														Two-dimensional scan
				Estimated main effects		R2		Wald test for Marker main effects			Wald test for Marker x Environment			Markers in the vicinity				Test
Marker	Category	Chromosome	Position	GY	HD	GY	HD	Global	GY	HD	Global	GY	HD	Number	Minimum r2	Average r2	Maximum r2	H0: p(1)=p(2)
IACX8108	SNP90K	2A	78.888	-0.138782	0.709821	1.83582	0.203238	2.84179e-05	0.000883852	0.0141885	0	0	0.00185187	5	0.540521	0.818195	1	1
Kukri_c22047_313	SNP90K	2A	133.142	0.166087	-0.841883	1.5604	2.56241	7.5267e-06	0.000406197	0.0100624	0	0	0	1	0.95103	0.95103	0.95103	1
wsnp_Ra_c66636_64923321	SNP90K	2A	142.355	-0.100552	-0.66191	0.479297	0.8406	0.000963889	0.0298667	0.0372985	0	0	0	12	0.438177	0.765973	1	0.152334
wsnp_Ex_c28679_37784735	SNP90K	3A	185.405	-0.0973027	0.573114	0.0940037	0.0862901	5.01394e-05	0.00292043	0.00998309	0	0	0	8	0.529555	0.791728	0.997132	0.054464
wsnp_Ku_c5359_9531713	SNP90K	3A	185.405	-0.11079	0.552434	1.45991	0.43991	2.17813e-05	0.000637692	0.0174026	0	0	0	8	0.529555	0.791728	0.997132	0.054464
RAC875_c20087_1007	SNP90K	3A	188.378	-0.103029	0.630927	0.43717	1.70173	3.79471e-06	0.000938389	0.00230798	0	0	0	8	0.529555	0.791728	0.997132	0.054464
wsnp_Ex_c88767_80001420	SNP90K	3A	188.378	-0.0975488	0.569744	0.00870257	0.0229198	5.67834e-05	0.00299964	0.0111096	0	0	0	8	0.529555	0.791728	0.997132	0.054464
wsnp_Ex_c28679_37784954	SNP90K	3A	188.378	-0.104128	0.549715	0.683465	0.0039549	4.68215e-05	0.00154269	0.0170141	0	0	0	8	0.529555	0.791728	0.997132	0.054464
Kukri_rep_c70441_132	SNP90K	3A	188.378	-0.10187	0.511318	0.0365573	0.212092	0.000109998	0.00202721	0.0308031	0	0	8.81296e-15	8	0.529555	0.791728	0.997132	0.054464
JD_c21248_511	SNP90K	4A	8.60677	-0.12208	0.87492	0.175591	1.51493	9.40143e-07	0.00225452	0.000180957	0	0	0	0	NA	NA	NA	NA
Tdurum_contig21233_82	SNP90K	4A	25.6643	-0.0766521	0.431435	0.0131804	1.05062	0.000698479	0.0110294	0.030577	0	0	0	0	NA	NA	NA	NA
RAC875_rep_c100803_217	SNP90K	4A	144.377	-0.142812	0.737247	2.58995	0.000959064	3.79514e-05	0.0010201	0.0174026	0	0	0	3	0.549839	0.710926	0.843448	0.430409
RAC875_c36363_222	SNP90K	4A	145.17	-0.114302	0.698701	0.0325234	0.752717	0.00157918	0.0188554	0.0375884	0	0	0	3	0.549839	0.710926	0.843448	0.430409
wsnp_JD_c940_1381248	SNP90K	5A	26.5058	0.119954	-0.665611	0.0241654	0.000426029	0.00155097	0.0142819	0.0487915	0	0.000101039	0	NA	NA	NA	NA	NA
Kukri_c2781_719	SNP90K	5A	50.3812	-0.144852	-1.25396	1.34954	1.20631	2.84179e-05	0.0315818	0.00187825	0	0	0	0	NA	NA	NA	NA
Tdurum_contig17712_200	SNP90K	5A	68.8001	0.0823604	-0.88391	1.10124	0.554188	1.28307e-05	0.0448694	0.000110068	0	0	0	2	0.952093	0.965904	0.972837	0.503204
wsnp_Ex_c19519_28487099	SNP90K	5A	68.8001	0.088235	-0.905196	0.0103848	1.18092	9.12518e-06	0.0329749	0.000110068	0	0	0	2	0.952093	0.965904	0.972837	0.503204
Kukri_c6477_696	SNP90K	5A	69.585	-0.157074	0.571185	8.98928	0.176507	1.77844e-06	2.80886e-05	0.0452974	0	0	0	0	NA	NA	NA	NA
Jagger_c6106_119	SNP90K	5A	70.3001	-0.124332	0.706123	0.697233	3.95707	8.66401e-06	0.000815814	0.00608349	0	0	0	7	0.856317	0.938422	1	0.339243
Kukri_c75754_239	SNP90K	5A	70.3001	-0.124332	0.706123	NA	NA	8.66401e-06	0.000815814	0.00608349	0	0	0	7	0.856317	0.938422	1	0.339243
BS00000365_51	SNP90K	5A	70.3001	-0.137804	1.03293	6.61175	12.9912	1.2711e-09	0.000261697	5.32984e-06	0	0	0	7	0.856317	0.938422	1	0.339243
BS00096758_51	SNP90K	5A	70.3001	-0.137804	1.03293	NA	NA	1.2711e-09	0.000261697	5.32984e-06	0	0	0	7	0.856317	0.938422	1	0.339243
Excalibur_c12678_238	SNP90K	5A	70.3001	-0.137804	1.03293	NA	NA	1.2711e-09	0.000261697	5.32984e-06	0	0	0	7	0.856317	0.938422	1	0.339243
Ku_c8237_1721	SNP90K	5A	70.3001	-0.137804	1.03293	NA	NA	1.2711e-09	0.000261697	5.32984e-06	0	0	0	7	0.856317	0.938422	1	0.339243
RAC875_c716_198	SNP90K	5A	70.3001	-0.137804	1.03293	NA	NA	1.2711e-09	0.000261697	5.32984e-06	0	0	0	7	0.856317	0.938422	1	0.339243
wsnp_Ex_c31914_40647870	SNP90K	5A	70.3001	-0.137804	1.03293	NA	NA	1.2711e-09	0.000261697	5.32984e-06	0	0	0	7	0.856317	0.938422	1	0.339243
BS00068178_51	SNP90K	5A	70.3001	-0.110015	0.69921	0.00349513	0.0782453	0.0010291	0.0180918	0.0319397	0	0.000484078	5.27195e-16	3	0.996478	0.998239	1	0.662801
BS00098207_51	SNP90K	5A	70.3001	-0.110015	0.69921	NA	NA	0.0010291	0.0180918	0.0319397	0	0.000484078	5.27195e-16	3	0.996478	0.998239	1	0.662801
Kukri_c14889_1086	SNP90K	5A	70.3001	-0.110015	0.69921	NA	NA	0.0010291	0.0180918	0.0319397	0	0.000484078	5.27195e-16	3	0.996478	0.998239	1	0.662801
Kukri_c14889_116	SNP90K	5A	70.3001	-0.108107	0.721992	0.148774	0.136063	0.000907277	0.0208772	0.0248292	0	0.000308971	0	3	0.996478	0.998239	1	0.662801
BobWhite_c16397_524	SNP90K	5A	99.8817	0.0807719	-0.840591	5.0219	11.7343	4.23858e-06	0.0313172	5.62694e-05	0	1.31037e-11	0	1	0.955585	0.955585	0.955585	1
BobWhite_rep_c63152_444	SNP90K	6A	84.1122	-0.203707	0.893747	0.559208	0.122291	8.28308e-05	0.000790254	0.0469466	0	0	0	3	0.843199	0.9216	1	0.999803
Kukri_c19802_710	SNP90K	6A	84.1122	-0.203707	0.893747	NA	NA	8.28308e-05	0.000790254	0.0469466	0	0	0	3	0.843199	0.9216	1	0.999803
Kukri_rep_c73457_419	SNP90K	6A	84.1122	-0.203707	0.893747	NA	NA	8.28308e-05	0.000790254	0.0469466	0	0	0	3	0.843199	0.9216	1	0.999803
wsnp_Ex_c48789_53586406	SNP90K	6A	84.1122	-0.128966	0.800023	0.00306722	0.00612999	0.00123568	0.019423	0.0329231	6.63146e-11	0.0437405	2.07955e-11	24	0.226177	0.64881	1	0.499774
tplb0035a03_368	SNP90K	6A	84.1122	-0.136364	0.810867	NA	NA	0.000833433	0.0128587	0.0329018	4.1032e-11	0.0290188	1.76004e-11	24	0.226177	0.64881	1	0.499774
wsnp_Ex_c1269_2435294	SNP90K	6A	85.0722	-0.179303	0.833201	0.0843605	0.00112143	3.79882e-05	0.000672777	0.0320619	0	1.0322e-13	0	13	0.318072	0.652335	1	0.499774
wsnp_Ku_c16432_25320146	SNP90K	6A	85.0722	-0.183041	0.858553	9.2406	0.557122	2.81852e-05	0.000521793	0.0282794	0	6.69343e-14	0	13	0.318072	0.652335	1	0.499774
Ex_c24379_1031	SNP90K	6A	85.0722	-0.151555	1.06695	0.364276	0.151421	0.00145062	0.032815	0.0233966	3.80491e-10	0.198702	7.64088e-11	4	1	1	1	1
Ku_c21399_772	SNP90K	6A	85.0722	-0.151555	1.06695	NA	NA	0.00145062	0.032815	0.0233966	3.80491e-10	0.198702	7.64088e-11	4	1	1	1	1
Ku_c56003_719	SNP90K	6A	85.0722	-0.151555	1.06695	NA	NA	0.00145062	0.032815	0.0233966	3.80491e-10	0.198702	7.64088e-11	4	1	1	1	1
Ra_c11721_766	SNP90K	6A	85.0722	-0.151555	1.06695	NA	NA	0.00145062	0.032815	0.0233966	3.80491e-10	0.198702	7.64088e-11	4	1	1	1	1
Tdurum_contig29629_437	SNP90K	6A	85.0722	-0.151555	1.06695	NA	NA	0.00145062	0.032815	0.0233966	3.80491e-10	0.198702	7.64088e-11	4	1	1	1	1
RAC875_c29455_79	SNP90K	6A	85.0722	-0.136364	0.810867	0.0148462	0.0651067	0.000833433	0.0128587	0.0329018	4.1032e-11	0.0290188	1.76004e-11	24	0.226177	0.64881	1	0.499774
Tdurum_contig42858_1256	SNP90K	6A	85.0722	-0.136364	0.810867	NA	NA	0.000833433	0.0128587	0.0329018	4.1032e-11	0.0290188	1.76004e-11	24	0.226177	0.64881	1	0.499774
Tdurum_contig42858_1352	SNP90K	6A	85.0722	-0.136364	0.810867	NA	NA	0.000833433	0.0128587	0.0329018	4.1032e-11	0.0290188	1.76004e-11	24	0.226177	0.64881	1	0.499774
wsnp_Ex_c48789_53586502	SNP90K	6A	85.0722	-0.136364	0.810867	NA	NA	0.000833433	0.0128587	0.0329018	4.1032e-11	0.0290188	1.76004e-11	24	0.226177	0.64881	1	0.499774
BS00066054_51	SNP90K	7A	35.3147	-0.131723	0.59373	0.731136	0.00221667	2.95994e-05	0.000444565	0.0325297	0	0	0	2	0.777715	0.836107	0.950013	0.591991
RAC875_c37592_426	SNP90K	7A	35.3147	-0.121796	0.645577	0.056742	0.115954	4.99627e-05	0.0014826	0.017673	0	0	0	2	0.777715	0.836107	0.950013	0.591991
RAC875_c55774_126	SNP90K	7A	35.3147	-0.0886705	0.62024	0.268484	0.00272315	0.00324793	0.0430058	0.0328869	0	0	1.09871e-12	43	0.345216	0.721399	1	0.647059
BS00067564_51	SNP90K	7A	42.0848	-0.101605	0.691356	0.426194	0.424921	0.000322818	0.0137593	0.012153	0	0	0	28	0.372086	0.778241	1	0.495301
Excalibur_c53632_204	SNP90K	7A	128.199	0.139326	-0.665764	0.582866	0.126686	0.000132216	0.00175946	0.0402767	0	0	0.986026	3	0.322744	0.536248	0.895893	0.534355
wsnp_Ku_c34643_43968242	SNP90K	7A	135.807	0.116628	-0.82095	0.880132	0.581212	0.00366847	0.0486848	0.0361537	4.1481e-05	0.323113	4.81157e-06	1	0.921417	0.921417	0.921417	0.11047
RAC875_c1413_597	SNP90K	1B	87.2955	0.0969711	-0.651812	0.0114996	0.0216029	0.00413116	0.0407534	0.0458817	0	0	0	9	0.404946	0.788268	0.996403	0.255749
Ra_c18630_284	SNP90K	1B	111.385	0.127806	-0.751081	0.57692	0.201632	0.00112675	0.0153159	0.0333019	0	0	0	4	0.533177	0.758868	1	0.3248
Excalibur_rep_c69522_83	SNP90K	1B	171.425	0.0669597	-0.543919	0.387797	0.886794	0.000388136	0.0380076	0.00508877	0	7.38952e-07	0	0	NA	NA	NA	NA
wsnp_Ex_c34303_42642389	SNP90K	2B	145.536	0.0756088	-0.480739	0.00830631	2.15143	0.000594203	0.0160732	0.0176791	0	0	0	1	0.823536	0.823536	0.823536	0.446168
CAP7_c16_483	SNP90K	2B	145.751	0.0744005	-0.490311	0.387157	0.58266	0.000731706	0.0202711	0.0174026	0	0	0	1	0.823536	0.823536	0.823536	0.446168
BobWhite_c28090_175	SNP90K	3B	37.6404	0.0708021	-0.490119	0.300765	0.01357	0.00225294	0.037624	0.0280707	0	0	0	0	NA	NA	NA	NA
Tdurum_contig29108_256	SNP90K	3B	68.7099	0.193806	-0.847544	0.140492	0.392729	1.47577e-05	0.000261697	0.030894	0	0	3.58266e-13	0	NA	NA	NA	NA
RAC875_c15807_669	SNP90K	4B	69.7786	0.128821	-0.900609	NA	NA	0.0001838	0.0116943	0.00848309	0	0	0	26	0.366865	0.685647	1	0.127883
wsnp_Ex_c296_574790	SNP90K	4B	69.7786	0.162005	-0.74668	0.0841515	0.00883741	7.78729e-05	0.00089579	0.0402217	0	0	0	31	0.333392	0.669703	1	0.124302
Kukri_c32064_629	SNP90K	4B	69.8643	0.128821	-0.900609	1.98909	0.783797	0.0001838	0.0116943	0.00848309	0	0	0	26	0.366865	0.685647	1	0.127883
Excalibur_c38012_393	SNP90K	4B	69.8643	0.165274	-0.836928	NA	NA	2.91728e-05	0.000721685	0.0201493	0	0	0	31	0.333392	0.669703	1	0.124302
IAAV163	SNP90K	4B	69.8643	0.165274	-0.836928	NA	NA	2.91728e-05	0.000721685	0.0201493	0	0	0	31	0.333392	0.669703	1	0.124302
RAC875_c104414_76	SNP90K	4B	69.8643	0.165274	-0.836928	NA	NA	2.91728e-05	0.000721685	0.0201493	0	0	0	31	0.333392	0.669703	1	0.124302
RAC875_c54178_90	SNP90K	4B	69.8643	0.165274	-0.836928	NA	NA	2.91728e-05	0.000721685	0.0201493	0	0	0	31	0.333392	0.669703	1	0.124302
wsnp_Ex_c296_573976	SNP90K	4B	69.8643	0.165274	-0.836928	NA	NA	2.91728e-05	0.000721685	0.0201493	0	0	0	31	0.333392	0.669703	1	0.124302
Kukri_c26900_996	SNP90K	4B	70.9061	0.151864	-0.862325	0.175714	0.00722705	0.00123084	0.0118482	0.0474263	0	0	0	32	0.309631	0.653322	1	0.124302
wsnp_Ku_c7453_12833586	SNP90K	4B	70.9061	0.164204	-0.86124	0.00322226	0.0857042	0.000570525	0.00543173	0.0471657	0	0	0	30	0.388217	0.684118	1	0.124302
BS00068851_51	SNP90K	4B	71.4614	0.165274	-0.836928	1.07809	0.0450478	2.91728e-05	0.000721685	0.0201493	0	0	0	31	0.333392	0.669703	1	0.124302
wsnp_Ra_rep_c69724_67278233	SNP90K	4B	71.4614	0.165274	-0.836928	NA	NA	2.91728e-05	0.000721685	0.0201493	0	0	0	31	0.333392	0.669703	1	0.124302
BS00069417_51	SNP90K	5B	167.317	-0.150158	-0.780317	1.14069	1.1736	7.5267e-06	0.0010201	0.0159835	0	0	0	3	0.673612	0.762975	0.981097	0.0864958
Excalibur_c78724_434	SNP90K	5B	167.317	-0.145938	-0.789412	0.329412	0.0615879	1.21424e-05	0.00181596	0.015266	0	0	0	3	0.673612	0.762975	0.981097	0.0864958
Excalibur_c63243_434	SNP90K	6B	60.7897	0.13364	0.865436	0.0237769	0.118813	0.00192476	0.0418375	0.0469466	0	0	7.81699e-09	35	0.400444	0.708865	1	0.066481
BS00108305_51	SNP90K	1D	67.7153	0.0996697	-0.517058	0.00821655	0.0229905	0.000247793	0.00343605	0.0340773	0	0	0	11	0.515386	0.774638	1	1
Excalibur_c3260_989	SNP90K	1D	67.7153	0.102724	-0.503771	1.18284	0.0603365	0.000226622	0.00250125	0.042664	0	0	0	11	0.515386	0.774638	1	1
IAAV5136	SNP90K	3D	121.343	-0.0784969	0.43898	3.86089e-05	0.455978	0.00215926	0.019423	0.0481314	0	0	0	0	NA	NA	NA	NA
wsnp_JD_c940_1381248	SNP90K	5D	54.4618	0.119954	-0.665611	0.0241654	0.000426029	0.00155097	0.0142819	0.0487915	0	0.000101039	0	NA	NA	NA	NA	NA
RAC875_c8100_245	SNP90K	5D	204.583	0.114625	-0.660921	0.0450295	0.150199	0.000394931	0.00758949	0.0269519	0	0	1.52185e-07	2	0.69236	0.776373	0.896301	0.250854
D_F5XZDLF02H192C_184	SNP90K	7D	22.8468	0.0805389	-0.469472	0.238945	0.144758	0.0010291	0.0150277	0.0319397	0	0	0	1	0.870883	0.870883	0.870883	0.566608
RFL_Contig1323_544	SNP90K	7D	22.8468	0.0817517	-0.465223	0.232227	0.441702	0.000545962	0.00993638	0.0269004	0	0	0	1	0.870883	0.870883	0.870883	0.566608
wsnp_Ex_c22913_32130617	SNP90K	NA	NA	0.0887563	0.574411	0.241319	0.0208488	5.37235e-06	0.00500651	0.00339742	3.15698e-08	0.0606818	2.75709e-07	NA	NA	NA	NA	NA
BS00029395_51	SNP90K	NA	NA	-0.112028	0.72975	0.00109605	0.0167859	1.28262e-05	0.00250125	0.00307636	0	0	0	NA	NA	NA	NA	NA
RAC875_c9012_276	SNP90K	NA	NA	-0.184686	-0.829854	0.717013	0.0302145	2.04798e-05	0.000855573	0.0400919	0	0	0.00033787	NA	NA	NA	NA	NA
wsnp_Ex_c15708_24056750	SNP90K	NA	NA	-0.130533	-0.576762	0.192305	0.163128	2.95994e-05	0.000968178	0.0478009	0	0	9.74802e-13	NA	NA	NA	NA	NA
BS00065164_51	SNP90K	NA	NA	0.0839444	-0.696075	0.349963	5.21916	8.65706e-05	0.024505	0.00232534	0	0	0	NA	NA	NA	NA	NA
RAC875_c19409_300	SNP90K	NA	NA	0.184671	-0.859982	0.154518	0.353385	0.000120043	0.00155566	0.0397031	0	0	0	NA	NA	NA	NA	NA
Excalibur_c64439_87	SNP90K	NA	NA	0.103092	-0.683375	0.320332	0.828044	0.000178535	0.00938584	0.0107526	0	4.46183e-08	0	NA	NA	NA	NA	NA
GENE_3318_556	SNP90K	NA	NA	-0.108279	0.788127	2.02523	0.818673	0.000285059	0.0183441	0.0096335	0	0.000229491	0	NA	NA	NA	NA	NA
BS00067882_51	SNP90K	NA	NA	0.0941448	-0.605353	0.0745898	0.631638	0.00102841	0.0207032	0.0244011	0	0	0	NA	NA	NA	NA	NA
GENE_3189_377	SNP90K	NA	NA	-0.110015	0.69921	NA	NA	0.0010291	0.0180918	0.0319397	0	0.000484078	5.27195e-16	NA	NA	NA	NA	NA
BS00009879_51	SNP90K	NA	NA	-0.140832	0.81045	0.109172	0.773342	0.00162104	0.0179282	0.0421754	0	0	1.67293e-07	NA	NA	NA	NA	NA
GENE_4824_212	SNP90K	NA	NA	0.0725253	-0.467031	0.210483	0.364694	0.00212978	0.0291709	0.0323186	0	0	0	NA	NA	NA	NA	NA

## Sheet: Table_S6
Markers simultaneously associated to grain yield (GY, Mg ha-1) and thousand grain weight (TGW, g) and two-dimensional scan in the vicinity to differentiate pleiotropy from close-linkage using the test proposed by Jiang and Zeng (1995)
R2 were corrected by the trait heritability; thus, they correspond to the proportion (%) of explained genetic variance
Markers with missing R2 values ("NA") were in high or perfect linkage disequilibrium with other marker(s) fitted in the multiple regression model
P-values for Wald test were multiple-test corrected using the false discovery rate method (Benjamini and Hochberg, 1995)
Genetic positions for SNP markers were obtained from Wang et al. (2014)
Markers highlighted in yellow have duplicated genomic positions according to Wang et al. (2014)
														Two-dimensional scan
				Estimated main effects		R2		Wald test for Marker main effects			Wald test for Marker x Environment			Markers in the vicinity				Test
Marker	Category	Chromosome	Position	GY	TGW	GY	TGW	Global	GY	TGW	Global	GY	TGW	Number	Minimum r2	Average r2	Maximum r2	H0: p(1)=p(2)
Tdurum_contig77289_179	SNP90K	1A	56.814	-0.102215	-1.05696	2.52759	0.0434974	0.00078989	0.0266764	0.0200871	0	0	0	3	0.734116	0.81649	0.968599	0.129628
Tdurum_contig44328_448	SNP90K	2A	25.9702	-0.0946374	-0.773038	1.7029	0.00644077	0.000485299	0.00682872	0.0287633	0	0	6.87824e-07	NA	NA	NA	NA	NA
BS00022703_51	SNP90K	3A	109.946	-0.144785	-1.03522	0.0361884	2.79969	1.08934e-05	0.000320364	0.0200871	0	0	1.15743e-09	17	0.480294	0.819901	1	0.999943
BS00022989_51	SNP90K	3A	109.946	-0.144785	-1.03522	NA	NA	1.08934e-05	0.000320364	0.0200871	0	0	1.15743e-09	17	0.480294	0.819901	1	0.999943
BS00038663_51	SNP90K	3A	109.946	-0.144785	-1.03522	NA	NA	1.08934e-05	0.000320364	0.0200871	0	0	1.15743e-09	17	0.480294	0.819901	1	0.999943
BS00038664_51	SNP90K	3A	109.946	-0.144785	-1.03522	NA	NA	1.08934e-05	0.000320364	0.0200871	0	0	1.15743e-09	17	0.480294	0.819901	1	0.999943
BS00100626_51	SNP90K	3A	109.946	-0.144785	-1.03522	NA	NA	1.08934e-05	0.000320364	0.0200871	0	0	1.15743e-09	17	0.480294	0.819901	1	0.999943
Tdurum_contig56373_348	SNP90K	3A	109.946	-0.144785	-1.03522	NA	NA	1.08934e-05	0.000320364	0.0200871	0	0	1.15743e-09	17	0.480294	0.819901	1	0.999943
Tdurum_contig9912_216	SNP90K	3A	109.946	-0.144785	-1.03522	NA	NA	1.08934e-05	0.000320364	0.0200871	0	0	1.15743e-09	17	0.480294	0.819901	1	0.999943
Tdurum_contig9912_451	SNP90K	3A	109.946	-0.140453	-1.01444	0.032828	0.00280404	2.70309e-05	0.000513454	0.0216358	0	0	2.65163e-09	17	0.480294	0.819901	1	0.999943
Excalibur_c39309_171	SNP90K	3A	109.946	-0.125474	-0.944582	0.740436	0.00595822	0.000236606	0.00237936	0.0362894	0	0	8.12902e-09	17	0.480294	0.819901	1	0.999943
IACX5909	SNP90K	3A	109.946	-0.134525	-1.01224	0.205881	0.00611452	3.0211e-05	0.000718953	0.0200871	0	0	3.59785e-09	17	0.480294	0.819901	1	0.999943
Tdurum_contig56731_335	SNP90K	3A	109.946	-0.13964	-1.00056	0.418227	0.0906521	2.72409e-05	0.000513454	0.0217021	0	0	8.2956e-09	17	0.480294	0.819901	1	0.999943
BobWhite_rep_c64607_197	SNP90K	5A	15.6087	-0.145597	-1.14063	0.534531	0.101342	0.00105891	0.00937396	0.048906	0	0	4.31021e-07	1	1	1	1	0.999943
Tdurum_contig10495_439	SNP90K	5A	15.6087	-0.145597	-1.14063	NA	NA	0.00105891	0.00937396	0.048906	0	0	4.31021e-07	1	1	1	1	0.999943
RAC875_c42715_856	SNP90K	1B	43.8584	0.182827	1.81066	NA	NA	0.000847169	0.0257667	0.0200871	0	0	0	0	NA	NA	NA	NA
BS00067525_51	SNP90K	1B	108.363	-0.118633	-0.975003	1.29471	0.0020624	0.00111328	0.0109289	0.0466436	0	0	0	3	0.59166	0.776774	0.980226	1
Excalibur_c30167_243	SNP90K	2B	27.1982	-0.109215	-0.77016	1.35956	2.46952	0.000118629	0.00128691	0.0290766	0	0	1.1681e-06	2	0.282791	0.4607	0.574825	0.141502
Tdurum_contig44328_448	SNP90K	2B	27.1982	-0.0946374	-0.773038	1.7029	0.00644077	0.000485299	0.00682872	0.0287633	0	0	6.87824e-07	NA	NA	NA	NA	NA
IACX6214	SNP90K	3B	33.7273	-0.0944922	-0.737524	0.0203005	0.305688	9.9401e-05	0.00237936	0.0200871	0	0	6.21035e-11	0	NA	NA	NA	NA
BobWhite_c12908_381	SNP90K	3B	34.6075	0.164774	1.41953	0.895622	0.332482	0.000200691	0.00603637	0.0200871	0	0	1.89789e-10	0	NA	NA	NA	NA
wsnp_JD_c1549_2185341	SNP90K	4B	64.038	0.177111	1.45584	0.987749	1.85983	0.000189517	0.00342036	0.0200871	0	0	0	3	0.541525	0.677757	1	1
BS00003586_51	SNP90K	5B	144.125	-0.0981815	-1.05629	3.69853	0.578637	0.000934868	0.0349297	0.0200871	0	0	0.411794	2	0.538379	0.678426	0.88877	0.0207749
IAAV1043	SNP90K	NA	NA	-0.174986	-0.933516	2.24099	0.436095	1.24139e-06	1.073e-05	0.030001	0	0	0	NA	NA	NA	NA	NA
GENE_1724_72	SNP90K	NA	NA	-0.144785	-1.03522	NA	NA	1.08934e-05	0.000320364	0.0200871	0	0	1.15743e-09	NA	NA	NA	NA	NA
Tdurum_contig9912_228	SNP90K	NA	NA	-0.144785	-1.03522	NA	NA	1.08934e-05	0.000320364	0.0200871	0	0	1.15743e-09	NA	NA	NA	NA	NA
Kukri_rep_c105316_262	SNP90K	NA	NA	0.182827	1.81066	0.107284	0.263972	0.000847169	0.0257667	0.0200871	0	0	0	NA	NA	NA	NA	NA
BS00028033_51	SNP90K	NA	NA	0.128101	1.06695	4.59265	0.103923	0.000959611	0.0115223	0.0371723	0	0	9.22345e-05	NA	NA	NA	NA	NA
BS00062939_51	SNP90K	NA	NA	0.0759676	0.780117	3.44742	0.272518	0.00343502	0.0448301	0.0410859	0	0	8.90773e-09	NA	NA	NA	NA	NA

## Sheet: Table_S7
Markers simultaneously associated to grain yield (GY, Mg ha-1) and test weight (TW, kg hL-1) and two-dimensional scan in the vicinity to differentiate pleiotropy from close-linkage using the test proposed by Jiang and Zeng (1995)
R2 were corrected by the trait heritability; thus, they correspond to the proportion (%) of explained genetic variance
Markers with missing R2 values ("NA") were in high or perfect linkage disequilibrium with other marker(s) fitted in the multiple regression model
P-values for Wald test were multiple-test corrected using the false discovery rate method (Benjamini and Hochberg, 1995)
Genetic positions for SNP markers were obtained from Wang et al. (2014)
Markers highlighted in yellow have duplicated genomic positions according to Wang et al. (2014)
														Two-dimensional scan
				Estimated main effects		R2		Wald test for Marker main effects			Wald test for Marker x Environment			Markers in the vicinity				Test
Marker	Category	Chromosome	Position	GY	TW	GY	TW	Global	GY	TW	Global	GY	TW	Number	Minimum r2	Average r2	Maximum r2	H0: p(1)=p(2)
Excalibur_c33040_447	SNP90K	2A	138.621	0.114774	0.507581	0.190058	0.347442	0.00370931	0.0484956	0.0312372	0	1.82979e-14	0	0	NA	NA	NA	NA
IAAV3791	SNP90K	2A	141.401	-0.0766921	0.358201	0.227634	0.578388	0.000868891	0.0396002	0.0171707	0	0	0	2	0.890878	0.921381	0.954019	0.568035
Excalibur_c42110_210	SNP90K	2A	141.655	0.280181	0.811556	3.08088	3.68313e-05	3.33863e-06	0.000126058	0.01485	0	0	0	1	0.86398	0.86398	0.86398	0.959628
Excalibur_c42110_66	SNP90K	2A	141.655	0.280181	0.811556	NA	NA	3.33863e-06	0.000126058	0.01485	0	0	0	NA	NA	NA	NA	NA
Kukri_c2687_1407	SNP90K	2A	141.655	0.269684	0.833674	0.724661	0.487873	1.25194e-05	0.000418819	0.01485	0	0	0	1	0.86398	0.86398	0.86398	0.959628
BobWhite_c9249_564	SNP90K	3A	42.649	0.135415	0.435246	0.244634	0.556262	1.15182e-05	0.000546609	0.0110923	0	0	1.04415e-11	0	NA	NA	NA	NA
BS00022845_51	SNP90K	3A	109.946	-0.115994	-0.359175	NA	NA	0.000376173	0.00348154	0.048647	0	0	0	15	0.509355	0.889858	1	0.414649
RFL_Contig5871_1650	SNP90K	3A	109.946	-0.115994	-0.359175	NA	NA	0.000376173	0.00348154	0.048647	0	0	0	15	0.509355	0.889858	1	0.414649
BS00067748_51	SNP90K	3A	109.946	-0.111803	-0.360982	0.0160735	0.0103963	0.000469517	0.00487199	0.0449334	0	0	0	15	0.509355	0.889858	1	0.414649
BS00022703_51	SNP90K	3A	109.946	-0.143612	-0.476707	0.0631397	0.136072	3.97672e-06	0.000349658	0.00912221	0	0	0	17	0.480294	0.819901	1	0.414649
BS00022989_51	SNP90K	3A	109.946	-0.143612	-0.476707	NA	NA	3.97672e-06	0.000349658	0.00912221	0	0	0	17	0.480294	0.819901	1	0.414649
BS00038663_51	SNP90K	3A	109.946	-0.143612	-0.476707	NA	NA	3.97672e-06	0.000349658	0.00912221	0	0	0	17	0.480294	0.819901	1	0.414649
BS00038664_51	SNP90K	3A	109.946	-0.143612	-0.476707	NA	NA	3.97672e-06	0.000349658	0.00912221	0	0	0	17	0.480294	0.819901	1	0.414649
BS00100626_51	SNP90K	3A	109.946	-0.143612	-0.476707	NA	NA	3.97672e-06	0.000349658	0.00912221	0	0	0	17	0.480294	0.819901	1	0.414649
Tdurum_contig56373_348	SNP90K	3A	109.946	-0.143612	-0.476707	NA	NA	3.97672e-06	0.000349658	0.00912221	0	0	0	17	0.480294	0.819901	1	0.414649
Tdurum_contig9912_216	SNP90K	3A	109.946	-0.143612	-0.476707	NA	NA	3.97672e-06	0.000349658	0.00912221	0	0	0	17	0.480294	0.819901	1	0.414649
Tdurum_contig9912_451	SNP90K	3A	109.946	-0.139135	-0.486045	0.198591	0.00873121	6.32726e-06	0.000573282	0.00799014	0	0	0	17	0.480294	0.819901	1	0.414649
Tdurum_contig13548_158	SNP90K	3A	109.946	-0.127652	-0.42236	0.0893001	0.00983781	7.91949e-05	0.00172958	0.0207782	0	0	0	17	0.480294	0.819901	1	0.414649
Excalibur_c39309_171	SNP90K	3A	109.946	-0.12437	-0.470167	0.961296	1.80323e-07	4.58595e-05	0.00246278	0.00959157	0	0	0	17	0.480294	0.819901	1	0.414649
IACX5909	SNP90K	3A	109.946	-0.132558	-0.546078	0.00050297	1.26473	1.9155e-06	0.000857392	0.00164491	0	0	0	17	0.480294	0.819901	1	0.414649
Tdurum_contig56731_335	SNP90K	3A	109.946	-0.139025	-0.438202	0.0569495	0.249111	1.61963e-05	0.00050808	0.0166418	0	0	0	17	0.480294	0.819901	1	0.414649
BS00060391_51	SNP90K	3A	111.622	0.11601	-0.388468	2.12375	0.158772	0.000294474	0.00686703	0.0407511	0	6.83054e-09	0	11	0.502613	0.752561	1	0.999905
BS00072296_51	SNP90K	3A	111.622	0.11601	-0.388468	NA	NA	0.000294474	0.00686703	0.0407511	0	6.83054e-09	0	11	0.502613	0.752561	1	0.999905
JD_c21248_511	SNP90K	4A	8.60677	-0.120153	-0.486687	0.0125856	0.48718	1.42341e-05	0.00257044	0.00240056	0	0	0	0	NA	NA	NA	NA
BobWhite_c33898_150	SNP90K	4A	97.5997	0.123595	0.508925	0.0671968	0.0585364	0.00107357	0.0213918	0.0223882	0	1.59149e-06	0	14	0.329402	0.66638	1	0.382411
Excalibur_c74397_238	SNP90K	4A	97.5997	0.123595	0.508925	NA	NA	0.00107357	0.0213918	0.0223882	0	1.59149e-06	0	14	0.329402	0.66638	1	0.382411
Kukri_c33315_159	SNP90K	4A	97.5997	0.105762	0.441895	0.669609	0.11588	0.00401839	0.0417639	0.0415962	0	2.45228e-12	0	14	0.327273	0.662797	1	0.382411
wsnp_Ra_c16476_25132652	SNP90K	4A	97.5997	0.127967	0.500845	1.23918	0.14018	0.000326264	0.00974254	0.0160848	0	3.70955e-15	0	14	0.327273	0.662797	1	0.382411
RAC875_c7016_2039	SNP90K	4A	101.233	0.120961	0.494234	0.00325761	0.00231519	0.00128772	0.0228825	0.0225705	0	9.92084e-09	0	15	0.289828	0.641984	1	0.382411
JD_c20036_865	SNP90K	5A	62.7184	0.168463	0.521876	0.00136801	0.138004	0.000227717	0.00279213	0.0365657	0	0	7.9182e-07	3	0.553035	0.776518	1	0.207538
Ra_c700_1024	SNP90K	5A	62.7184	0.168463	0.521876	NA	NA	0.000227717	0.00279213	0.0365657	0	0	7.88411e-07	3	0.553035	0.776518	1	0.207538
Ra_c700_2210	SNP90K	5A	62.7184	0.168463	0.521876	NA	NA	0.000227717	0.00279213	0.0365657	0	0	7.9182e-07	3	0.553035	0.776518	1	0.207538
Excalibur_c5442_1691	SNP90K	6A	33.8751	0.16246	0.610784	0.012394	1.42717	0.00204608	0.0220387	0.0400258	0	0	0.000646208	0	NA	NA	NA	NA
tplb0055o21_1994	SNP90K	6A	135.758	0.143132	0.459178	0.119367	0.0484568	0.000202977	0.00274188	0.0286897	0	0	0	3	0.589136	0.773134	0.959067	0.450359
RAC875_c66770_208	SNP90K	7A	57.1608	0.0958415	-0.512988	0.0572291	0.516047	2.62973e-05	0.0220387	0.00168651	0	0	0	2	0.539569	0.657397	0.789017	1
Excalibur_c53632_204	SNP90K	7A	128.199	0.138251	0.501518	1.50117	0.521971	2.79751e-05	0.00182446	0.00870409	0	0	5.52062e-05	3	0.322744	0.536248	0.895893	0.119705
Kukri_c11756_1706	SNP90K	1B	43.8584	0.122293	0.546391	NA	NA	0.00326277	0.046165	0.0312939	0	0	8.87073e-08	283	0.347348	0.947588	1	0.186898
wsnp_Ku_c8592_14575931	SNP90K	1B	43.8584	0.122293	0.546391	NA	NA	0.00326277	0.046165	0.0312939	0	0	8.87198e-08	283	0.347348	0.947588	1	0.186898
RAC875_c42715_856	SNP90K	1B	43.8584	0.185121	0.823755	NA	NA	0.000545975	0.0225467	0.00966607	0	0	0	0	NA	NA	NA	NA
BS00068182_51	SNP90K	1B	62.5805	0.121415	0.518963	0.0113987	0.0016471	0.00480714	0.0492856	0.0444264	0	0	1.07898e-07	283	0.347348	0.947588	1	0.186898
CAP8_c5800_150	SNP90K	2B	96.9867	0.110502	-0.432295	0.535035	0.0380989	0.00188032	0.0269748	0.0469803	0	3.21958e-16	0	27	0.539852	0.805675	1	0.515517
Kukri_c97631_275	SNP90K	2B	109.526	-0.113539	0.37467	1.77796	0.679925	0.000286372	0.00652631	0.0410943	0	9.60341e-13	0	2	0.890228	0.92123	0.953185	1
wsnp_Ex_c34303_42642389	SNP90K	2B	145.536	0.0756823	0.283788	0.431014	1.01492	0.000948566	0.0153475	0.026215	0	0	0.000404475	1	0.823536	0.823536	0.823536	0.562506
CAP7_c16_483	SNP90K	2B	145.751	0.0746764	0.294486	0.88809	0.877594	0.00100643	0.0190679	0.0219375	0	0	4.94494e-05	1	0.823536	0.823536	0.823536	0.562506
IACX6214	SNP90K	3B	33.7273	-0.0949276	-0.416339	0.0410832	1.33456	2.59966e-06	0.00208857	0.000643612	0	0	0	0	NA	NA	NA	NA
BS00065934_51	SNP90K	3B	45.8941	-0.0865863	-0.386085	3.2205	1.77018	5.8807e-05	0.0079548	0.00297805	0	0	0	4	0.628728	0.785002	1	0.168062
BS00010332_51	SNP90K	3B	46.8117	-0.10183	-0.324809	0.126474	0.113806	0.00010073	0.00184133	0.0203002	0	0	0	4	0.628728	0.785002	1	0.168062
RAC875_c43028_62	SNP90K	3B	47.0893	-0.10183	-0.324809	NA	NA	0.00010073	0.00184133	0.0203002	0	0	0	4	0.628728	0.785002	1	0.168062
wsnp_CAP12_c2297_1121142	SNP90K	3B	119.377	-0.206687	-0.77839	3.54645	0.700871	3.91245e-06	0.000844441	0.0023166	0	0	0	0	NA	NA	NA	NA
Kukri_c52413_282	SNP90K	4B	45.7194	0.0708286	0.297571	0.166013	0.161866	0.00123959	0.0257333	0.0179864	0	0	0	0	NA	NA	NA	NA
IACX6288	SNP90K	5B	137.098	-0.182102	-0.72521	0.367064	0.0833836	2.61241e-05	0.00281262	0.00397703	0	0	4.82662e-14	4	0.605445	0.825757	1	1
IACX5723	SNP90K	5B	144.125	-0.0984421	-0.398229	0.525011	0.106645	0.00222027	0.0277051	0.0338174	0	0	9.47998e-06	2	0.538379	0.678426	0.88877	0.920978
wsnp_Ku_c26585_36553202	SNP90K	6B	0.374793	-0.0765042	-0.377715	0.0264446	0.042275	0.000471524	0.0297529	0.00726756	0	0	0	1	0.937976	0.937976	0.937976	0.838682
Tdurum_contig17504_244	SNP90K	6B	7.79453	-0.0772468	-0.378972	0.321245	0.551235	0.000334141	0.0261708	0.00603517	0	0	0	1	0.937976	0.937976	0.937976	0.838682
wsnp_CAP8_c7510_3461645	SNP90K	6B	66.0778	-0.121034	-0.534202	0.00116798	0.596025	0.00056944	0.0209204	0.0131024	0	0	2.43981e-13	3	0.315316	0.531791	0.737971	1
BS00022550_51	SNP90K	7B	61.2576	-0.0962956	-0.562975	NA	NA	2.68465e-06	0.0119289	0.000156829	0	0.000893693	0	8	0.709078	0.920035	0.997049	0.818509
BS00084788_51	SNP90K	7B	61.2576	-0.0953826	-0.574341	0.188114	0.0457787	1.9155e-06	0.012749	0.000106602	0	0.001108	0	8	0.709078	0.920035	0.997049	0.818509
Tdurum_contig84962_266	SNP90K	7B	61.6199	-0.101204	-0.623707	0.00016671	0.0615654	1.04238e-07	0.00686703	1.34996e-05	0	2.59844e-06	0	8	0.709078	0.920035	0.997049	0.818509
Tdurum_contig84962_256	SNP90K	7B	62.5101	-0.100596	-0.632351	0.269108	0.0145957	1.04238e-07	0.00762488	1.07629e-05	0	2.23727e-06	0	8	0.709078	0.920035	0.997049	0.818509
IAAV7544	SNP90K	7B	62.5101	-0.101573	-0.605586	0.329465	0.00044862	2.54511e-07	0.006915	3.2489e-05	0	4.95725e-05	0	8	0.709078	0.920035	0.997049	0.818509
CAP7_c10566_170	SNP90K	7B	62.5101	-0.0991333	-0.62772	0.402739	10.6707	9.36323e-08	0.00776705	9.57773e-06	0	4.3949e-06	0	8	0.709078	0.920035	0.997049	0.818509
BobWhite_rep_c64768_264	SNP90K	7B	62.5101	-0.0943921	-0.578934	0.00483249	0.375072	1.35422e-06	0.0129977	8.09161e-05	0	0.000168436	0	8	0.709078	0.920035	0.997049	0.818509
BS00079017_51	SNP90K	7B	62.5101	-0.0959298	-0.577195	0.000135866	0.441717	8.98829e-07	0.0106572	7.31158e-05	0	4.91747e-06	0	8	0.709078	0.920035	0.997049	0.818509
wsnp_Ex_c11860_19030807	SNP90K	7B	67.5045	0.108317	0.467323	0.443773	0.336652	0.00165907	0.0302356	0.0227896	0	0	0	1	0.50747	0.50747	0.50747	0.408966
BS00003816_51	SNP90K	1D	115.62	0.0968781	-0.351594	0.840816	0.472226	0.00110292	0.0212229	0.0449334	0	0	1.21148e-12	1	0.668155	0.668155	0.668155	1
Excalibur_c42110_66	SNP90K	2D	82.8209	0.280181	0.811556	NA	NA	3.33863e-06	0.000126058	0.01485	0	0	0	NA	NA	NA	NA	NA
Kukri_c38868_427	SNP90K	3D	113.096	-0.223144	-0.661261	0.264053	1.54417	1.50326e-07	3.07454e-05	0.00307198	0	0	0	0	NA	NA	NA	NA
RAC875_rep_c76650_164	SNP90K	4D	33.5781	0.0886874	-0.436176	2.94058	1.13813	3.8982e-05	0.0198908	0.00288378	0	0	0	0	NA	NA	NA	NA
RAC875_rep_c105718_304	SNP90K	4D	69.2083	-0.117449	0.345394	1.27484	1.05231	6.75887e-06	0.000492086	0.0204279	0	0	0	2	0.934915	0.95267	0.985479	1
RAC875_rep_c105718_672	SNP90K	4D	69.2083	-0.100446	0.321288	0.130926	0.192772	0.000129127	0.00366908	0.0338753	0	0	0	2	0.934915	0.95267	0.985479	1
RAC875_rep_c105718_585	SNP90K	4D	69.2083	-0.0935903	0.344281	0.00107881	3.66819e-05	0.000168249	0.00809494	0.0201809	0	0	0	2	0.934915	0.95267	0.985479	1
BS00089597_51	SNP90K	5D	197.791	-0.103619	-0.565529	0.558349	1.10752	0.000148905	0.0305645	0.00240056	0	0.00183051	0	0	NA	NA	NA	NA
BS00094333_51	SNP90K	5D	204.583	0.100755	0.43476	0.192104	0.00184843	0.00398655	0.0464913	0.0359467	0	0	0.000166935	2	0.69236	0.776373	0.896301	0.322218
BS00022206_51	SNP90K	6D	153.078	-0.133869	-0.61071	1.00315	0.00656987	7.91949e-05	0.0114343	0.00277072	0	0	0	0	NA	NA	NA	NA
BobWhite_rep_c65034_450	SNP90K	7D	105.298	0.147412	0.579624	1.87926	0.150775	0.00032196	0.0101313	0.0129393	0	0	0	0	NA	NA	NA	NA
Excalibur_c13094_523	SNP90K	7D	134.688	0.092425	0.552258	1.26434	1.09061	1.56647e-05	0.0234496	0.00032538	0	0	0	0	NA	NA	NA	NA
BS00009879_51	SNP90K	NA	NA	-0.141186	-1.12621	0.0792312	9.02037	1.24772e-09	0.0168304	3.70042e-08	0	0	0	NA	NA	NA	NA	NA
IAAV1043	SNP90K	NA	NA	-0.173561	-0.477942	2.30968	0.959341	1.25421e-07	1.2406e-05	0.00615107	0	0	0	NA	NA	NA	NA	NA
BS00012126_51	SNP90K	NA	NA	-0.0934063	-0.63855	0.267244	1.81441	3.97672e-06	0.0355095	6.98532e-05	0	2.00771e-13	0	NA	NA	NA	NA	NA
GENE_1724_72	SNP90K	NA	NA	-0.143612	-0.476707	NA	NA	3.97672e-06	0.000349658	0.00912221	0	0	0	NA	NA	NA	NA	NA
Tdurum_contig9912_228	SNP90K	NA	NA	-0.143612	-0.476707	NA	NA	3.97672e-06	0.000349658	0.00912221	0	0	0	NA	NA	NA	NA	NA
RAC875_c9012_276	SNP90K	NA	NA	-0.187352	0.515465	1.24038	2.51866	2.17606e-05	0.000682037	0.0381796	0	0	0.29932	NA	NA	NA	NA	NA
Tdurum_contig82510_556	SNP90K	NA	NA	0.1065	-0.399307	1.30128	1.55032	3.04181e-05	0.00354972	0.0103489	0	0	0	NA	NA	NA	NA	NA
BS00100106_51	SNP90K	NA	NA	0.0719262	-0.41979	0.0759736	0.0405888	4.22373e-05	0.0409216	0.00133156	0	0	0	NA	NA	NA	NA	NA
RAC875_c56439_58	SNP90K	NA	NA	0.100738	-0.406981	0.668497	0.281768	5.96021e-05	0.00728206	0.00948326	0	0	0	NA	NA	NA	NA	NA
Excalibur_c1402_210	SNP90K	NA	NA	0.106833	-0.364903	0.546971	0.0869582	6.96651e-05	0.0033693	0.0201956	0	0	0	NA	NA	NA	NA	NA
Tdurum_contig82510_574	SNP90K	NA	NA	0.114135	-0.337507	1.36348	0.0610406	8.50552e-05	0.00192292	0.0420508	0	0	0	NA	NA	NA	NA	NA
Tdurum_contig11815_195	SNP90K	NA	NA	-0.096428	0.581918	4.27583	4.68436	0.000105288	0.0464632	0.00220289	0	0	0	NA	NA	NA	NA	NA
GENE_3218_77	SNP90K	NA	NA	-0.102413	0.576201	0.338244	0.171055	0.000112326	0.035262	0.00301319	0	0	0	NA	NA	NA	NA	NA
Kukri_c9247_1252	SNP90K	NA	NA	-0.0982483	0.582556	0.0897778	0.0395793	0.000114585	0.0436945	0.00249359	0	0	0	NA	NA	NA	NA	NA
wsnp_Ra_c18755_27856508	SNP90K	NA	NA	-0.098002	0.576608	0.0420652	0.338309	0.000129127	0.0444534	0.00282879	0	0	0	NA	NA	NA	NA	NA
wsnp_Ra_c47593_53112812	SNP90K	NA	NA	-0.102882	0.545607	0.339374	0.00525554	0.000129127	0.0295909	0.00419054	0	0	0	NA	NA	NA	NA	NA
BS00040623_51	SNP90K	NA	NA	-0.0957281	0.56464	0.0176489	0.0961611	0.000162221	0.048909	0.00314317	0	0	0	NA	NA	NA	NA	NA
GENE_1661_228	SNP90K	NA	NA	-0.118148	-0.389013	0.0521186	0.0280944	0.000162221	0.0026404	0.0290487	0	0	0	NA	NA	NA	NA	NA
TA012840_0369	SNP90K	NA	NA	0.0904328	0.334976	0.259682	0.387887	0.000168593	0.00555628	0.0134002	5.79797e-13	1.55219e-09	6.37131e-06	NA	NA	NA	NA	NA
BS00001322_51	SNP90K	NA	NA	-0.104438	0.518583	NA	NA	0.000203546	0.02658	0.00757287	0	0	0	NA	NA	NA	NA	NA
RAC875_rep_c111888_724	SNP90K	NA	NA	0.0968582	-0.399339	1.07766	0.333067	0.000347874	0.0172304	0.0174669	0	0	0	NA	NA	NA	NA	NA
GENE_1929_91	SNP90K	NA	NA	-0.115994	-0.359175	NA	NA	0.000376173	0.00348154	0.048647	0	0	0	NA	NA	NA	NA	NA
Kukri_rep_c105316_262	SNP90K	NA	NA	0.185121	0.823755	0.583729	0.074938	0.000545975	0.0225467	0.00965563	0	0	0	NA	NA	NA	NA	NA
Tdurum_contig42647_1727	SNP90K	NA	NA	-0.0985704	-0.39051	0.4442	0.0654304	0.000554084	0.0130386	0.0178724	0	0	0	NA	NA	NA	NA	NA
BS00023081_51	SNP90K	NA	NA	-0.117978	-0.619908	0.155063	0.173277	0.000572348	0.0415522	0.00615107	0	0	0	NA	NA	NA	NA	NA
BS00078741_51	SNP90K	NA	NA	-0.113276	-0.367794	0.0376069	0.428785	0.000705282	0.00720615	0.0407511	0	0	0.207154	NA	NA	NA	NA	NA
BS00078745_51	SNP90K	NA	NA	-0.113276	-0.367794	NA	NA	0.000705282	0.00720615	0.0407511	0	0	0.207154	NA	NA	NA	NA	NA
RAC875_c5302_300	SNP90K	NA	NA	0.128567	0.474716	0.393381	0.323288	0.000819326	0.0127558	0.0282703	0	3.92181e-12	0	NA	NA	NA	NA	NA
BS00013703_51	SNP90K	NA	NA	-0.100941	-0.468093	4.26945	3.41776	0.000940794	0.0312918	0.0129698	0	0	0	NA	NA	NA	NA	NA
Kukri_c2045_792	SNP90K	NA	NA	-0.105013	-0.385796	0.486362	0.011363	0.00156168	0.0169305	0.037245	0	0	0	NA	NA	NA	NA	NA
Tdurum_contig61258_264	SNP90K	NA	NA	-0.10341	0.433305	0.0871647	0.748099	0.00157002	0.0316157	0.0344613	0	0	0	NA	NA	NA	NA	NA
Ra_c700_3506	SNP90K	NA	NA	0.1389	0.48847	0.367196	0.0987786	0.00157351	0.0147772	0.0443182	0	0	1.2617e-06	NA	NA	NA	NA	NA
TA003745_0632	SNP90K	NA	NA	0.0811079	-0.340317	0.0631535	0.00674861	0.00175299	0.0464632	0.0327582	0	1.53632e-10	9.24712e-10	NA	NA	NA	NA	NA
wsnp_Ex_c45877_51548342	SNP90K	NA	NA	-0.142387	-0.497937	0.299184	0.000189598	0.0025693	0.0211023	0.0462775	0	0	0.895852	NA	NA	NA	NA	NA
GENE_3601_145	SNP90K	NA	NA	0.0814532	-0.361702	0.158993	0.193863	0.00258329	0.0491412	0.0357327	0	0	0	NA	NA	NA	NA	NA
RAC875_c39237_193	SNP90K	NA	NA	0.0838292	-0.341868	0.00826016	0.380071	0.00281765	0.0414568	0.0458059	0	0	0	NA	NA	NA	NA	NA
GENE_3569_500	SNP90K	NA	NA	0.122293	0.546391	0.355891	0.00194597	0.00326277	0.046165	0.0312939	0	0	8.87073e-08	NA	NA	NA	NA	NA
Jagger_c4182_117	SNP90K	NA	NA	0.114774	0.507581	NA	NA	0.00370931	0.0484956	0.0312372	0	1.82979e-14	0	NA	NA	NA	NA	NA
BS00073854_51	SNP90K	NA	NA	-0.0705559	-0.315168	0.287992	0.134321	0.00371767	0.0497331	0.0308248	0	4.35774e-11	2.38692e-12	NA	NA	NA	NA	NA
wsnp_Ex_rep_c66274_64426901	SNP90K	NA	NA	0.0843377	0.333421	1.37989	0.0215371	0.00388193	0.0355095	0.048647	0.000275761	0.951988	5.36711e-06	NA	NA	NA	NA	NA
JD_c3930_358	SNP90K	NA	NA	-0.101495	-0.399653	0.0117253	0.0893744	0.00434102	0.0369636	0.0454004	0	0	0	NA	NA	NA	NA	NA

## Sheet: Table_S8
Markers simultaneously associated to grain yield (GY, Mg ha-1) and grains per ear (GPE) and two-dimensional scan in the vicinity to differentiate pleiotropy from close-linkage using the test proposed by Jiang and Zeng (1995)
R2 were corrected by the trait heritability; thus, they correspond to the proportion (%) of explained genetic variance
Markers with missing R2 values ("NA") were in high or perfect linkage disequilibrium with other marker(s) fitted in the multiple regression model
P-values for Wald test were multiple-test corrected using the false discovery rate method (Benjamini and Hochberg, 1995)
Genetic positions for SNP markers were obtained from Wang et al. (2014)
The functional marker Rht-B1b was placed on chromosome 4B according to Ellis et al. (2002)
Markers highlighted in yellow have duplicated genomic positions according to Wang et al. (2014)
														Two-dimensional scan
				Estimated main effects		R2		Wald test for Marker main effects			Wald test for Marker x Environment			Markers in the vicinity				Test
Marker	Category	Chromosome	Position	GY	GPE	GY	GPE	Global	GY	GPE	Global	GY	GPE	Number	Minimum r2	Average r2	Maximum r2	H0: p(1)=p(2)
Excalibur_c65227_444	SNP90K	1A	72.6084	-0.134678	-1.41113	0.0764373	0.133938	0.00185193	0.0258728	0.0124915	0	0	0.982302	3	0.608595	0.748281	0.861359	0.590077
BobWhite_c4942_140	SNP90K	1A	72.6084	-0.130534	-1.86567	0.0232515	3.08044	6.24916e-05	0.0289819	0.00034057	0	0	1	3	0.608595	0.748281	0.861359	0.590077
CAP7_c6531_308	SNP90K	1A	78.3342	-0.161779	-1.4333	0.718998	0.0043112	0.000508382	0.00581738	0.0136831	0	0	0.809276	3	0.684094	0.834576	1	1
BS00107935_51	SNP90K	1A	140.929	0.139096	1.13023	0.0328797	0.0372884	0.00320385	0.0130898	0.0443138	0	0	0.235536	NA	NA	NA	NA	NA
RAC875_c1295_1603	SNP90K	1A	140.929	0.139096	1.13023	NA	NA	0.00320385	0.0130898	0.0443138	0	0	0.235536	6	0.488164	0.768598	1	0.454088
Tdurum_contig44328_448	SNP90K	2A	25.9702	-0.0921105	0.985135	1.69849	0.858011	1.07253e-06	0.00913969	0.00246813	0	0	0.754711	NA	NA	NA	NA	NA
Kukri_c33779_1069	SNP90K	2A	64.0586	0.0888124	0.754115	1.59362	0.159596	0.00630186	0.0237177	0.0493888	0	0	1	4	0.668798	0.858892	1	0.512601
Kukri_c33779_1099	SNP90K	2A	64.0586	0.0888124	0.754115	NA	NA	0.00630186	0.0237177	0.0493888	0	0	1	4	0.668798	0.858892	1	0.512601
IAAV3791	SNP90K	2A	141.401	-0.078949	-0.762739	1.2354	0.00102571	0.00566522	0.0336521	0.0313321	0	0	0.4837	2	0.890878	0.921381	0.954019	1
BS00065840_51	SNP90K	3A	109.946	0.11003	0.939455	0.000290811	0.867761	0.00252861	0.0137463	0.0306591	1.44871e-13	4.73302e-14	0.432104	15	0.394305	0.656005	1	0.482254
BS00064703_51	SNP90K	3A	109.946	0.107927	0.894835	0.0611875	0.00554605	0.00389795	0.0161435	0.0430539	2.96244e-14	7.68287e-15	0.512373	16	0.393318	0.644537	1	0.482254
Kukri_c4324_74	SNP90K	3A	109.946	0.115969	0.921921	0.842128	0.824451	0.00207557	0.00883223	0.0368428	0	0	0.337592	15	0.381638	0.654823	1	0.482254
BS00060391_51	SNP90K	3A	111.622	0.115141	0.868503	1.22901	0.608375	0.00225001	0.0078283	0.0485463	1.6778e-08	7.31618e-09	0.47868	11	0.502613	0.752561	1	0.708309
BS00072296_51	SNP90K	3A	111.622	0.115141	0.868503	NA	NA	0.00225001	0.0078283	0.0485463	1.6778e-08	7.31618e-09	0.47868	11	0.502613	0.752561	1	0.708309
wsnp_Ex_c10630_17338703	SNP90K	3A	158.356	-0.139188	-1.26609	0.0352431	0.523871	0.00220644	0.0161435	0.0245457	0	0	1	0	NA	NA	NA	NA
BS00056624_51	SNP90K	4A	108.722	-0.167718	-2.07638	4.5992	2.19961	7.60762e-06	0.00520765	0.000165183	2.82967e-07	8.32733e-07	0.104024	1	1	1	1	1
Tdurum_contig19920_463	SNP90K	4A	108.722	-0.167718	-2.07638	NA	NA	7.60762e-06	0.00520765	0.000165183	2.82967e-07	8.32733e-07	0.104024	1	1	1	1	1
BS00065030_51	SNP90K	4A	142.285	0.10468	0.953704	1.60746	1.64398	0.00185112	0.014651	0.0194283	0.000227862	6.76346e-05	1	8	0.359876	0.703245	0.995586	1
Tdurum_contig42309_627	SNP90K	5A	35.3757	-0.117442	-1.23774	2.92341	2.03603	0.00488231	0.0445157	0.0223136	0	0	0.911917	3	0.963181	0.981591	1	0.327218
wsnp_Ex_c807_1586158	SNP90K	5A	35.3757	-0.117442	-1.23774	NA	NA	0.00488231	0.0445157	0.0223136	0	0	0.911917	3	0.963181	0.981591	1	0.327218
wsnp_Ex_c807_1586396	SNP90K	5A	35.3757	-0.117442	-1.23773	NA	NA	0.00488231	0.0445157	0.0223136	0	0	0.911917	3	0.963181	0.981591	1	0.327218
Tdurum_contig17500_876	SNP90K	5A	70.3001	0.158894	-1.1293	2.75225	1.21708	3.01346e-05	0.00350444	0.0459991	1.02966e-06	4.92869e-05	0.226356	0	NA	NA	NA	NA
tplb0029a15_1300	SNP90K	5A	130.901	-0.129792	-0.797585	1.32209	0.0771114	0.000104744	0.000351514	0.0360348	0	0	0.804533	10	0.613373	0.79406	1	1
Tdurum_contig10194_765	SNP90K	6A	85.0722	-0.121792	-0.970088	5.25945	1.65963	0.00229459	0.0101489	0.0397477	1.38701e-08	3.03978e-09	1	12	0.117118	0.567506	1	0.0280287
Kukri_rep_c98227_390	SNP90K	7A	202.833	0.0714791	0.690091	0.365667	0.473959	0.00753902	0.0408019	0.0405283	2.75692e-14	5.56022e-15	1	5	0.490286	0.677687	0.997217	0.0770312
RAC875_c42715_856	SNP90K	1B	43.8584	0.177524	-2.03371	NA	NA	5.31293e-05	0.0306153	0.00905396	0	0	0.00740096	0	NA	NA	NA	NA
BS00022614_51	SNP90K	1B	88.5017	-0.100613	-0.984497	0.0451558	0.838958	0.00014861	0.00525322	0.00350083	0	0	0.737299	4	0.337626	0.684338	0.974043	0.228544
BS00034012_51	SNP90K	1B	88.5017	-0.097478	-0.763855	0.212834	0.0950025	0.00356686	0.0127338	0.0483115	0	0	0.588294	3	0.705147	0.835823	0.974043	1
Excalibur_c30167_243	SNP90K	2B	27.1982	-0.106934	0.866591	1.13063	2.44653	1.02382e-06	0.00181165	0.0110269	0	0	0.734959	2	0.282791	0.4607	0.574825	1
Tdurum_contig44328_448	SNP90K	2B	27.1982	-0.0921105	0.985135	1.69849	0.858011	1.07253e-06	0.00913969	0.00246813	0	0	0.754711	NA	NA	NA	NA	NA
RAC875_c17720_501	SNP90K	2B	70.3654	-0.1135	-0.875194	2.97099	1.08053	0.00200772	0.0078283	0.0430539	0	0	1	0	NA	NA	NA	NA
Tdurum_contig59546_695	SNP90K	2B	129.081	-0.164303	-1.45283	0.0832255	0.565138	0.00456602	0.022527	0.0382755	0	0	0.718416	1	0.98754	0.98754	0.98754	0.524221
Kukri_rep_c102621_659	SNP90K	3B	62.3114	0.175782	1.88894	NA	NA	0.000654676	0.0173097	0.00500461	0	0	0.188619	19	0.562622	0.861459	1	0.525493
CAP12_rep_c4638_80	SNP90K	3B	62.569	0.164651	2.04184	0.567308	0.520966	0.000492628	0.0295486	0.00230717	0	0	0.217874	19	0.562622	0.861459	1	0.525493
Tdurum_contig100403_128	SNP90K	3B	62.569	0.164651	2.04184	NA	NA	0.000492628	0.0295486	0.00230717	0	0	0.217874	19	0.562622	0.861459	1	0.525493
BobWhite_c317_1777	SNP90K	3B	62.569	0.175782	1.88894	0.692617	0.107543	0.000654676	0.0173097	0.00500461	0	0	0.188619	19	0.562622	0.861459	1	0.525493
Kukri_c11905_89	SNP90K	3B	62.569	0.175782	1.88894	NA	NA	0.000654676	0.0173097	0.00500461	0	0	0.188619	19	0.562622	0.861459	1	0.525493
Kukri_c20199_83	SNP90K	3B	62.569	0.175782	1.88894	NA	NA	0.000654676	0.0173097	0.00500461	0	0	0.188619	19	0.562622	0.861459	1	0.525493
Kukri_rep_c101837_143	SNP90K	3B	62.569	0.175782	1.88894	NA	NA	0.000654676	0.0173097	0.00500461	0	0	0.188619	19	0.562622	0.861459	1	0.525493
RFL_Contig4169_289	SNP90K	3B	62.569	0.175782	1.88894	NA	NA	0.000654676	0.0173097	0.00500461	0	0	0.188619	19	0.562622	0.861459	1	0.525493
wsnp_JD_c8629_9593995	SNP90K	3B	62.569	0.175782	1.88894	NA	NA	0.000654676	0.0173097	0.00500461	0	0	0.188619	19	0.562622	0.861459	1	0.525493
Excalibur_c32170_145	SNP90K	3B	62.569	0.162718	1.68332	0.00323245	1.27007	0.00222694	0.0267754	0.0128731	0	0	0.125473	19	0.562622	0.861459	1	0.525493
BS00057451_51	SNP90K	3B	66.7821	0.121713	1.16331	0.236773	0.0263603	0.00650009	0.0351215	0.0394196	0	0	0.169079	1	0.95521	0.95521	0.95521	1
BS00064227_51	SNP90K	3B	115.359	0.0769507	0.748391	0.345871	1.16704	0.00774107	0.0423072	0.0394196	8.15487e-11	2.8906e-11	1	3	0.595708	0.770582	0.987829	1
BS00063160_51	SNP90K	3B	143.293	-0.0856143	-0.815514	0.183366	0.00841231	0.00307322	0.0228969	0.0206805	0	0	0.0577673	8	0.303523	0.657951	0.997079	0.451531
Kukri_c2164_1856	SNP90K	3B	144.383	-0.0899651	-0.897823	2.08136	0.386008	0.00129459	0.0174117	0.0110849	0	0	0.0338794	7	0.466425	0.692544	0.997079	1
Rht-B1b	Functional marker	4B	NA	0.145349	1.66722	0.315318	0.149915	0.00222857	0.0401709	0.0107519	2.84438e-14	1.24809e-14	0.267316	1	0.767279	0.767279	0.767279	0.417306
wsnp_Ex_c11860_19030807	SNP90K	7B	67.5045	0.107932	0.974093	0.0351609	0.0311176	0.0074504	0.0319273	0.0460642	0	0	1	1	0.50747	0.50747	0.50747	1
Excalibur_rep_c116920_300	SNP90K	7B	71.6619	0.165581	1.70105	0.223804	0.604282	0.000181334	0.00713033	0.00352855	3.66647e-14	5.56022e-15	1	3	0.469822	0.642557	0.971504	0.364927
wsnp_CAP11_c847_522893	SNP90K	7B	71.6619	0.148117	1.16229	0.0127546	0.000658551	0.000402274	0.00267236	0.0187636	0	0	1	2	0.708771	0.799547	0.971504	0.364927
RAC875_c27722_73	SNP90K	7B	71.6619	0.109279	1.36108	0.972063	0.251391	0.000906106	0.0378442	0.00452478	1.13219e-08	2.89846e-09	1	2	0.708771	0.799547	0.971504	0.364927
RAC875_rep_c118655_110	SNP90K	7B	148.652	0.0823932	0.771006	0.754613	0.133506	0.0017267	0.0157419	0.0155803	0	0	0.75474	1	0.942225	0.942225	0.942225	0.758619
D_contig37339_168	SNP90K	1D	67.7153	0.156516	1.18732	0.0972927	0.765872	0.000202983	0.00141106	0.012833	0	0	1	59	0.306333	0.736204	1	0.353526
BS00107935_51	SNP90K	1D	164.726	0.139096	1.13023	0.0328797	0.0372884	0.00320385	0.0130898	0.0443138	0	0	0.235536	NA	NA	NA	NA	NA
Tdurum_contig28070_213	SNP90K	3D	143.007	-0.112455	0.932272	0.00400584	2.81217	3.84027e-05	0.00723193	0.0246008	0	0	0.399186	0	NA	NA	NA	NA
BS00022206_51	SNP90K	6D	153.078	-0.137916	-1.09727	0.543863	0.109415	0.00208417	0.00912932	0.042848	0	0	1	0	NA	NA	NA	NA
Kukri_c5789_1029	SNP90K	7D	182.269	0.0847413	0.71897	0.124454	0.316779	0.0031492	0.015673	0.0411178	5.14283e-08	1.15438e-08	0.8213	2	0.896345	0.930858	0.988938	0.620301
BS00074120_51	SNP90K	7D	184.179	0.0971758	0.722943	0.204451	0.246857	0.0015468	0.00563052	0.0460678	2.82383e-15	3.242e-16	0.660983	2	0.896345	0.930858	0.988938	0.620301
BobWhite_c5116_247	SNP90K	NA	NA	0.118794	1.74031	12.1454	6.36391	1.98249e-08	0.00312917	4.66589e-07	0.000879237	0.00274228	0.164609	NA	NA	NA	NA	NA
BobWhite_rep_c48828_217	SNP90K	NA	NA	0.118794	1.74031	NA	NA	1.98249e-08	0.00312917	4.66589e-07	0.000879237	0.00274228	0.164609	NA	NA	NA	NA	NA
Kukri_rep_c105316_262	SNP90K	NA	NA	0.177524	-2.03371	0.494199	0.917765	5.31293e-05	0.0306153	0.00905396	0	0	0.00740096	NA	NA	NA	NA	NA
wsnp_Ex_rep_c66274_64426834	SNP90K	NA	NA	0.107783	1.08647	1.79073	0.135968	7.22261e-05	0.00383239	0.00256964	0.835986	0.985108	0.613098	NA	NA	NA	NA	NA
BS00028492_51	SNP90K	NA	NA	-0.131924	-1.00197	0.0586453	0.141178	0.000126937	0.00096284	0.0132283	0	0	1	NA	NA	NA	NA	NA
wsnp_Ex_c14478_22481430	SNP90K	NA	NA	0.0862594	0.853734	0.142586	2.89546	0.000139246	0.0051867	0.00375777	0	0	1	NA	NA	NA	NA	NA
wsnp_Ex_c22913_32130617	SNP90K	NA	NA	0.0904105	0.830444	0.237782	0.685788	0.000189741	0.00388386	0.00762066	0.0741069	0.0605508	1	NA	NA	NA	NA	NA
Tdurum_contig13646_225	SNP90K	NA	NA	0.0975379	0.980097	0.117595	0.0513658	0.00100481	0.0151849	0.0110849	0.767154	0.898737	0.820201	NA	NA	NA	NA	NA
Excalibur_c93670_70	SNP90K	NA	NA	0.0939059	0.790335	1.55355	1.94101	0.00152252	0.00931985	0.0268263	1.57881e-14	2.51233e-15	0.783418	NA	NA	NA	NA	NA
BS00023081_51	SNP90K	NA	NA	-0.120221	-1.36946	0.153449	0.349389	0.00219275	0.0378993	0.0105901	0	0	0.461236	NA	NA	NA	NA	NA
Excalibur_rep_c68005_67	SNP90K	NA	NA	-0.0834955	-0.84472	0.521323	0.391364	0.00294476	0.0284386	0.0173929	0.000158359	5.85619e-05	0.823163	NA	NA	NA	NA	NA
Ku_c12191_1123	SNP90K	NA	NA	0.0825175	0.860629	0.502388	0.101777	0.00588696	0.0447046	0.0255097	0.736227	0.837478	0.899517	NA	NA	NA	NA	NA
CAP11_c1500_171	SNP90K	NA	NA	0.117782	1.09485	0.976031	0.172349	0.00597889	0.0300418	0.0397446	0	0	0.075535	NA	NA	NA	NA	NA
TA005738_0654	SNP90K	NA	NA	0.0769507	0.748391	NA	NA	0.00774107	0.0423072	0.0394196	8.15487e-11	2.8906e-11	1	NA	NA	NA	NA	NA

## Sheet: Table_S9
Markers simultaneously associated to grain yield (GY, Mg ha-1) and ear weight (EW, g) and two-dimensional scan in the vicinity to differentiate pleiotropy from close-linkage using the test proposed by Jiang and Zeng (1995)
R2 were corrected by the trait heritability; thus, they correspond to the proportion (%) of explained genetic variance
Markers with missing R2 values ("NA") were in high or perfect linkage disequilibrium with other marker(s) fitted in the multiple regression model
P-values for Wald test were multiple-test corrected using the false discovery rate method (Benjamini and Hochberg, 1995)
Genetic positions for SNP markers were obtained from Wang et al. (2014)
The functional marker TaGW2-6B was placed on chromosome 6B according to Qin et al. 2014
														Two-dimensional scan
				Estimated main effects		R2		Wald test for Marker main effects			Wald test for Marker x Environment			Markers in the vicinity				Test
Marker	Category	Chromosome	Position	GY	EW	GY	EW	Global	GY	EW	Global	GY	EW	Number	Minimum r2	Average r2	Maximum r2	H0: p(1)=p(2)
Excalibur_c11941_675	SNP90K	1A	51.2469	-0.0961833	0.356898	0.274546	1.93903	2.97881e-05	0.00241928	0.0409258	0	0	1	2	0.714999	0.810272	0.954611	0.458039
Excalibur_c65227_444	SNP90K	1A	72.6084	-0.136015	-1.34648	0.802391	2.96556	2.64149e-07	0.0240014	1.21237e-06	0	0	0.0333453	3	0.608595	0.748281	0.861359	1
BobWhite_c4942_140	SNP90K	1A	72.6084	-0.129922	-1.02147	0.136177	0.110187	5.80851e-05	0.0294128	0.000334471	0	0	0.90977	3	0.608595	0.748281	0.861359	1
Ra_c110766_321	SNP90K	1A	106.27	-0.106236	-0.430368	0.111641	0.0743833	0.00172756	0.00883944	0.03614	0	0	0.316715	18	0.359099	0.668752	1	1
BS00078085_51	SNP90K	1A	110.678	-0.122532	-0.431227	0.380777	1.48649	0.000675081	0.00242318	0.0439569	0	0	0.0807993	21	0.342954	0.671857	1	0.424385
wsnp_CAP11_c1815_982483	SNP90K	1A	110.678	-0.109766	-0.4296	0.278302	0.0870104	0.00210453	0.00908615	0.0470274	0	0	0.0769977	21	0.342954	0.671857	1	0.424385
wsnp_Ex_rep_c68058_66805898	SNP90K	1A	139.919	0.100288	-0.386036	0.588987	1.10646e-05	2.83447e-05	0.00258051	0.033596	0	0	0.294709	3	0.565159	0.766798	0.996796	0.394768
wsnp_Ex_c25730_34991010	SNP90K	1A	139.919	0.0997756	-0.406975	0.29674	0.393194	2.10666e-05	0.00292724	0.0237076	0	0	0.215653	3	0.565159	0.766798	0.996796	0.394768
wsnp_Ex_c15740_24096817	SNP90K	2A	65.6488	0.0907411	0.442921	0.200271	0.0510291	0.0031457	0.0251853	0.024393	0	0	1	9	0.931781	0.980008	1	0.652244
BS00070798_51	SNP90K	2A	65.6488	0.0882774	0.462977	0.104922	0.0961659	0.00314622	0.0325483	0.0190764	0	0	1	9	0.931781	0.980008	1	0.652244
Excalibur_rep_c67994_169	SNP90K	2A	65.6488	0.0882774	0.462977	NA	NA	0.00314622	0.0325483	0.0190764	0	0	1	9	0.931781	0.980008	1	0.652244
wsnp_Ex_c22202_31392780	SNP90K	2A	65.6488	0.0882774	0.462977	NA	NA	0.00314622	0.0325483	0.0190764	0	0	1	9	0.931781	0.980008	1	0.652244
Kukri_rep_c104307_905	SNP90K	2A	65.6488	0.0837989	0.47167	0.0251975	0.0925003	0.00355808	0.0452303	0.0157031	0	0	1	9	0.931781	0.980008	1	0.652244
IACX8060	SNP90K	2A	65.6488	0.0872844	0.451754	0.0705119	0.133922	0.00383938	0.0348866	0.0219898	0	0	1	9	0.931781	0.980008	1	0.652244
RAC875_rep_c78518_198	SNP90K	2A	65.6488	0.0872844	0.451754	NA	NA	0.00383938	0.0348866	0.0219898	0	0	1	9	0.931781	0.980008	1	0.652244
BobWhite_c48481_81	SNP90K	2A	65.6488	0.0934421	0.404286	0.000522449	0.560278	0.00319748	0.0171109	0.0403924	0	0	1	9	0.931781	0.980008	1	0.652244
Excalibur_c15740_1106	SNP90K	2A	65.6488	0.090847	0.483366	0.20952	0.717718	0.00190532	0.0255253	0.0127537	0	0	1	9	0.931781	0.980008	1	0.652244
RFL_Contig2656_871	SNP90K	2A	148.787	-0.0841113	0.5154	1.56723	4.4393	1.6608e-05	0.0201146	0.00388091	4.40421e-13	1.57375e-12	0.496161	1	0.524482	0.524482	0.524482	1
RAC875_c8174_1034	SNP90K	3A	86.1583	0.0792451	0.561788	0.0222311	1.24707	0.00051987	0.0403363	0.00214861	4.91632e-15	1.26814e-15	0.246625	2	0.985846	0.990564	1	1
BS00022845_51	SNP90K	3A	109.946	-0.117595	-0.632172	0.128776	0.0174205	2.54089e-05	0.00307049	0.000888905	0	0	1	15	0.509355	0.889858	1	0.0887485
RFL_Contig5871_1650	SNP90K	3A	109.946	-0.117595	-0.632172	NA	NA	2.54089e-05	0.00307049	0.000888905	0	0	1	15	0.509355	0.889858	1	0.0887485
BS00067748_51	SNP90K	3A	109.946	-0.113278	-0.618974	0.111145	0.709549	3.74432e-05	0.00434353	0.00108346	0	0	1	15	0.509355	0.889858	1	0.0887485
BS00022703_51	SNP90K	3A	109.946	-0.145198	-0.518397	0.0195971	0.371654	3.18202e-05	0.000296613	0.0127537	0	0	1	17	0.480294	0.819901	1	0.0887485
BS00022989_51	SNP90K	3A	109.946	-0.145198	-0.518397	NA	NA	3.18202e-05	0.000296613	0.0127537	0	0	1	17	0.480294	0.819901	1	0.0887485
BS00038663_51	SNP90K	3A	109.946	-0.145198	-0.518397	NA	NA	3.18202e-05	0.000296613	0.0127537	0	0	1	17	0.480294	0.819901	1	0.0887485
BS00038664_51	SNP90K	3A	109.946	-0.145198	-0.518397	NA	NA	3.18202e-05	0.000296613	0.0127537	0	0	1	17	0.480294	0.819901	1	0.0887485
BS00100626_51	SNP90K	3A	109.946	-0.145198	-0.518397	NA	NA	3.18202e-05	0.000296613	0.0127537	0	0	1	17	0.480294	0.819901	1	0.0887485
Tdurum_contig56373_348	SNP90K	3A	109.946	-0.145198	-0.518397	NA	NA	3.18202e-05	0.000296613	0.0127537	0	0	1	17	0.480294	0.819901	1	0.0887485
Tdurum_contig9912_216	SNP90K	3A	109.946	-0.145198	-0.518397	NA	NA	3.18202e-05	0.000296613	0.0127537	0	0	1	17	0.480294	0.819901	1	0.0887485
Tdurum_contig9912_451	SNP90K	3A	109.946	-0.140794	-0.503488	0.0228759	0.0240953	6.24823e-05	0.000485703	0.0167474	0	0	1	17	0.480294	0.819901	1	0.0887485
Tdurum_contig13548_158	SNP90K	3A	109.946	-0.128716	-0.551891	0.165781	0.85193	8.11291e-05	0.00160498	0.00681266	0	0	1	17	0.480294	0.819901	1	0.0887485
Excalibur_c39309_171	SNP90K	3A	109.946	-0.12573	-0.491689	0.151259	0.000790446	0.000313398	0.00235585	0.0194319	0	0	1	17	0.480294	0.819901	1	0.0887485
Tdurum_contig56731_335	SNP90K	3A	109.946	-0.139863	-0.484501	NA	NA	7.41554e-05	0.000475493	0.020699	0	0	1	17	0.480294	0.819901	1	0.0887485
Tdurum_contig42309_627	SNP90K	5A	35.3757	-0.118716	-1.02666	0.0103176	0.434087	3.74432e-05	0.0411462	0.000172623	0	0	0.00884695	3	0.963181	0.981591	1	1
wsnp_Ex_c807_1586158	SNP90K	5A	35.3757	-0.118716	-1.02666	NA	NA	3.74432e-05	0.0411462	0.000172623	0	0	0.00884695	3	0.963181	0.981591	1	1
wsnp_Ex_c807_1586396	SNP90K	5A	35.3757	-0.118716	-1.02666	NA	NA	3.74432e-05	0.0411462	0.000172623	0	0	0.00884695	3	0.963181	0.981591	1	1
Kukri_c18268_79	SNP90K	5A	35.5734	0.0769702	0.449319	0.0283204	0.021637	0.00134297	0.0272662	0.00831857	0	0	0.138995	5	0.50678	0.714488	1	0.599263
wsnp_Ex_c807_1585614	SNP90K	5A	35.9489	-0.130193	-1.1601	5.83795	3.02375	3.55569e-06	0.0245447	1.85743e-05	0	0	0.00126259	3	0.963181	0.981591	1	1
BS00111119_51	SNP90K	5A	35.9489	0.075962	0.425501	0.466306	0.0747585	0.00201218	0.0286768	0.01311	0	0	0.175249	5	0.50678	0.714488	1	0.599263
JD_c20036_865	SNP90K	5A	62.7184	0.171188	-0.758517	0.138661	2.10328	4.40678e-06	0.0024523	0.0100571	0	0	1	3	0.553035	0.776518	1	0.152975
Ra_c700_1024	SNP90K	5A	62.7184	0.171188	-0.758517	NA	NA	4.40678e-06	0.0024523	0.0100571	0	0	1	3	0.553035	0.776518	1	0.152975
Ra_c700_2210	SNP90K	5A	62.7184	0.171188	-0.758517	NA	NA	4.40678e-06	0.0024523	0.0100571	0	0	1	3	0.553035	0.776518	1	0.152975
Tdurum_contig54957_525	SNP90K	6A	19.2379	0.0786231	-0.417493	0.0740865	0.182039	0.000526765	0.0464977	0.0231792	0	0	0.123098	8	0.399763	0.703875	0.994373	0.51059
CAP11_rep_c5191_192	SNP90K	6A	27.1508	0.0903199	-0.421681	0.383485	0.310115	0.000904722	0.0417049	0.0439209	0	0	0.343774	13	0.594808	0.822169	1	0.519094
wsnp_CAP8_c6680_3136899	SNP90K	6A	27.1508	0.0903199	-0.421681	NA	NA	0.000904722	0.0417049	0.0439209	0	0	0.343774	13	0.594808	0.822169	1	0.519094
Excalibur_c5442_1691	SNP90K	6A	33.8751	0.164401	-1.2136	1.59165	1.46249	8.03037e-07	0.0207281	0.000243701	0	0	4.74963e-06	0	NA	NA	NA	NA
tplb0056d17_78	SNP90K	6A	84.1122	-0.209289	0.736999	7.69285	1.19647	2.54103e-07	0.000161533	0.0163696	0	0	0.200351	3	0.843199	0.9216	1	1
Ku_c69999_111	SNP90K	6A	85.0722	-0.121366	-0.394502	0.00900829	0.252921	0.000411756	0.00125243	0.0480971	0	0	0.0278069	23	0.480987	0.854292	1	1
wsnp_Ex_c1269_2435294	SNP90K	6A	85.0722	-0.180099	-0.63729	0.00887387	0.00382847	0.000124062	0.000611468	0.0299941	1.97553e-14	1.01499e-13	0.0138444	13	0.318072	0.652335	1	0.114883
wsnp_Ku_c16432_25320146	SNP90K	6A	85.0722	-0.183828	-0.660051	6.4935	0.326014	7.97784e-05	0.000475493	0.0242072	1.68149e-14	6.60702e-14	0.018445	13	0.318072	0.652335	1	0.114883
wsnp_RFL_Contig1871_1020122	SNP90K	6A	85.0722	-0.159997	-0.788664	0.140463	0.0527445	0.00039106	0.00635621	0.0104341	0	0	0.501366	6	0.572949	0.748985	1	0.114883
Tdurum_contig42418_2618	SNP90K	6A	135.758	-0.122894	-0.443856	0.0675781	0.0595144	0.000456352	0.00214395	0.0332787	0	0	0.0461656	4	0.591982	0.797752	0.966853	1
Excalibur_c25390_2483	SNP90K	6A	138.306	-0.127693	-0.455921	0.936771	0.320506	0.000287557	0.0013874	0.0281387	0	0	0.0526751	6	0.464551	0.665527	0.966853	0.295227
Tdurum_contig51089_1066	SNP90K	7A	126.799	0.290777	0.847567	1.27733	0.0581899	2.97881e-05	0.000115571	0.0344336	0	0	0.536689	78	0.358952	0.792505	1	0.274535
Tdurum_contig13117_1316	SNP90K	1B	86.0733	-0.178127	-0.666398	NA	NA	1.5149e-06	4.05496e-05	0.00363952	0	0	1	2	0.933727	0.955818	1	1
RAC875_rep_c106876_446	SNP90K	1B	86.7466	-0.178127	-0.666398	0.752487	0.582309	1.5149e-06	4.05496e-05	0.00363952	0	0	1	2	0.933727	0.955818	1	1
RAC875_rep_c106876_558	SNP90K	1B	86.7466	-0.162394	-0.688554	0.0442462	0.636387	3.57756e-06	0.000161533	0.00201399	0	0	0.964894	2	0.933727	0.955818	1	1
BS00022614_51	SNP90K	1B	88.5017	-0.0989936	-0.660993	0.388196	4.68809	6.14894e-06	0.00607062	0.000130591	0	0	1	4	0.337626	0.684338	0.974043	0.345517
BS00034012_51	SNP90K	1B	88.5017	-0.0964957	-0.496333	0.116729	0.031684	0.000794788	0.0135007	0.00918177	0	0	0.626446	3	0.705147	0.835823	0.974043	1
BS00022789_51	SNP90K	1B	88.5017	-0.0915469	-0.453478	0.00710509	0.300791	0.00220628	0.0216419	0.0205068	0	0	0.227731	3	0.705147	0.835823	0.974043	1
Tdurum_contig30930_184	SNP90K	2B	108.038	0.0972142	0.522805	0.651641	3.54487	0.000489255	0.0118982	0.0061938	0	0	0.483116	2	0.563623	0.708364	0.980358	0.049052
BS00064227_51	SNP90K	3B	115.359	0.0770727	0.528174	0.0721855	2.95158	0.000712091	0.0415294	0.00269106	1.53617e-12	2.73104e-11	0.346916	3	0.595708	0.770582	0.987829	1
BS00069273_51	SNP90K	3B	115.359	0.0767041	0.50175	0.0237652	0.0172171	0.00102475	0.0404989	0.00452016	4.01335e-15	1.00961e-13	0.327181	3	0.595708	0.770582	0.987829	1
TaGW2-6B	Functional marker	6B	NA	0.0872013	0.48606	0.276238	0.205528	0.00607999	0.0443096	0.0349565	0	0	0.000351912	66	0.516951	0.935457	1	0.438298
Excalibur_rep_c116920_300	SNP90K	7B	71.6619	0.165052	0.844173	0.000660424	0.284616	0.000363236	0.0072868	0.00819192	4.3915e-14	5.24977e-15	1	3	0.469822	0.642557	0.971504	0.647776
wsnp_CAP11_c847_522893	SNP90K	7B	71.6619	0.147674	0.554289	0.150732	1.57577	0.000670189	0.0025968	0.0446146	0	0	1	2	0.708771	0.799547	0.971504	0.647776
RAC875_c27722_73	SNP90K	7B	71.6619	0.108105	0.55038	0.296339	0.00372648	0.00685536	0.0403411	0.0443397	1.87793e-08	2.82814e-09	1	2	0.708771	0.799547	0.971504	0.647776
Kukri_c10430_1138	SNP90K	7B	131.055	-0.0817578	-0.476523	0.98876	0.240686	0.000904722	0.0212302	0.00772759	0	0	0.983141	1	0.886316	0.886316	0.886316	1
Tdurum_contig17697_771	SNP90K	7B	131.055	-0.0858459	-0.419132	0.0494641	0.0645116	0.00196245	0.0164485	0.0242099	0	0	0.764577	1	0.886316	0.886316	0.886316	1
tplb0060b03_432	SNP90K	7B	166.99	-0.0765261	0.418473	0.908176	0.200581	0.000466331	0.0399445	0.0234583	0	0	0.972951	2	0.628202	0.68877	0.79631	0.240206
IAAV5136	SNP90K	3D	121.343	-0.0770382	0.548169	4.25463	0.0671652	7.1351e-06	0.0218915	0.0012519	0	0	0.759994	0	NA	NA	NA	NA
Tdurum_contig28070_213	SNP90K	3D	143.007	-0.110268	0.711213	0.932626	0.105776	1.52888e-06	0.00863745	0.00102913	0	0	0.736102	0	NA	NA	NA	NA
Tdurum_contig54957_624	SNP90K	3D	143.007	0.0817726	-0.4361	0.188752	0.301381	0.000266512	0.0377131	0.0172767	0	0	0.210714	0	NA	NA	NA	NA
BobWhite_c14066_403	SNP90K	6D	87.1742	-0.0967722	-0.395549	0.488582	2.19202	0.00135332	0.00658587	0.0441999	0	0	1	1	0.983395	0.983395	0.983395	0.229984
wsnp_Ra_c27787_37299352	SNP90K	6D	87.1742	-0.087991	-0.429601	0.179279	1.38083	0.00182425	0.015596	0.025283	0	0	1	1	0.983395	0.983395	0.983395	0.229984
Kukri_c5789_1029	SNP90K	7D	182.269	0.086427	0.578069	0.504837	1.17155	5.80851e-05	0.0128174	0.000839139	2.13847e-08	1.08729e-08	1	2	0.896345	0.930858	0.988938	0.501505
BS00074121_51	SNP90K	7D	183.28	0.091212	0.479779	0.171886	0.000889722	0.000543542	0.0104121	0.00934564	1.39644e-12	3.1895e-13	1	2	0.896345	0.930858	0.988938	0.501505
BS00074120_51	SNP90K	7D	184.179	0.0980021	0.492924	0.0221679	0.158095	0.00021067	0.00500052	0.00701099	1.26089e-15	3.23e-16	1	2	0.896345	0.930858	0.988938	0.501505
Tdurum_contig36700_114	SNP90K	NA	NA	-0.116698	0.806584	0.513792	3.96409	1.85299e-07	0.00739398	0.000215831	0	0	0.0791633	NA	NA	NA	NA	NA
Kukri_c10430_642	SNP90K	NA	NA	-0.148359	-0.428192	3.37305	3.78767	1.55315e-06	6.36168e-06	0.0279155	0	0	0.962514	NA	NA	NA	NA	NA
Ra_c700_3506	SNP90K	NA	NA	0.140782	-0.854824	0.075729	0.252073	6.01673e-06	0.013586	0.00214861	0	0	1	NA	NA	NA	NA	NA
BS00012126_51	SNP90K	NA	NA	-0.0949977	-0.871186	0.659062	3.13497	7.1351e-06	0.0323156	3.51832e-05	1.00886e-12	2.59475e-13	0.313536	NA	NA	NA	NA	NA
Tdurum_contig18326_142	SNP90K	NA	NA	-0.0839456	0.678848	0.798938	0.107781	7.1351e-06	0.0444205	0.00055443	0	0	0.020637	NA	NA	NA	NA	NA
Tdurum_contig93710_409	SNP90K	NA	NA	0.116629	-0.914606	0.137742	1.15036	7.1351e-06	0.0394304	0.000648133	0	0	0.00101681	NA	NA	NA	NA	NA
wsnp_Ex_c10347_16946522	SNP90K	NA	NA	0.116629	-0.914606	NA	NA	7.1351e-06	0.0394304	0.000648133	0	0	0.00101681	NA	NA	NA	NA	NA
wsnp_Ku_c7180_12403155	SNP90K	NA	NA	0.116629	-0.914606	NA	NA	7.1351e-06	0.0394304	0.000648133	0	0	0.00101681	NA	NA	NA	NA	NA
Excalibur_c17250_104	SNP90K	NA	NA	-0.191328	-0.60991	0.894463	1.06949	1.15821e-05	6.39465e-05	0.0282537	3.21115e-06	6.4146e-07	1	NA	NA	NA	NA	NA
GENE_1661_228	SNP90K	NA	NA	-0.120321	-0.655656	0.716519	0.29301	1.15821e-05	0.00226199	0.000524169	0	0	1	NA	NA	NA	NA	NA
wsnp_Ra_c5454_9660102	SNP90K	NA	NA	-0.0891068	0.462117	4.90782	0.0286763	1.23164e-05	0.00722227	0.0070627	0	0	0.160741	NA	NA	NA	NA	NA
BS00041244_51	SNP90K	NA	NA	0.192871	0.692645	0.605438	0.0273119	1.35896e-05	0.000142243	0.0102824	0	0	0.166604	NA	NA	NA	NA	NA
BS00022775_51	SNP90K	NA	NA	-0.219119	-0.73223	1.64126	0.73293	1.54197e-05	0.000105631	0.0208767	0	0	0.515284	NA	NA	NA	NA	NA
GENE_1929_91	SNP90K	NA	NA	-0.117595	-0.632172	NA	NA	2.54089e-05	0.00307049	0.000888905	0	0	1	NA	NA	NA	NA	NA
GENE_1724_72	SNP90K	NA	NA	-0.145198	-0.518397	NA	NA	3.18202e-05	0.000296613	0.0127537	0	0	1	NA	NA	NA	NA	NA
Tdurum_contig9912_228	SNP90K	NA	NA	-0.145198	-0.518397	NA	NA	3.18202e-05	0.000296613	0.0127537	0	0	1	NA	NA	NA	NA	NA
wsnp_Ku_c217_430915	SNP90K	NA	NA	-0.0770368	0.475153	0.357643	0.679107	4.00155e-05	0.0239048	0.00516421	0	0	0.22364	NA	NA	NA	NA	NA
wsnp_Ex_c3201_5910659	SNP90K	NA	NA	0.0944266	-0.357008	1.63145	0.0982004	7.22977e-05	0.0043188	0.0474451	0	0	0.136314	NA	NA	NA	NA	NA
wsnp_Ex_c6695_11577150	SNP90K	NA	NA	0.115188	0.476329	0.0384041	0.00507721	8.34022e-05	0.00105709	0.0115414	6.83426e-13	7.89722e-14	1	NA	NA	NA	NA	NA
wsnp_Ex_c45877_51548342	SNP90K	NA	NA	-0.141447	-1.04013	0.0835691	1.61635	8.55539e-05	0.0223582	0.00063347	0	0	0.204783	NA	NA	NA	NA	NA
wsnp_Ra_c19083_28215239	SNP90K	NA	NA	0.0760887	-0.483536	0.00280643	0.00941569	8.78533e-05	0.0385851	0.00596891	0	0	1	NA	NA	NA	NA	NA
Ra_c10633_2155	SNP90K	NA	NA	0.107959	0.510977	0.321777	0.530596	0.000110619	0.00258433	0.00589089	3.0569e-11	3.99803e-12	1	NA	NA	NA	NA	NA
Excalibur_c93670_70	SNP90K	NA	NA	0.0947866	0.543447	0.236715	0.473945	0.00014506	0.00823229	0.00295504	1.03125e-14	2.19862e-15	1	NA	NA	NA	NA	NA
GENE_0002_856	SNP90K	NA	NA	0.123999	-0.608262	0.0957246	0.0181701	0.000213614	0.0209042	0.0245039	0	0	0.962514	NA	NA	NA	NA	NA
wsnp_Ex_c9918_16332583	SNP90K	NA	NA	0.075192	-0.405209	0.178496	0.00028745	0.000283395	0.0302633	0.0194238	0	0	0.238643	NA	NA	NA	NA	NA
BS00083124_51	SNP90K	NA	NA	0.0904739	0.700471	0.852412	0.0824677	0.000414037	0.048095	0.00143318	0	0	0.00214117	NA	NA	NA	NA	NA
BS00092333_51	SNP90K	NA	NA	-0.135595	0.673352	0.013203	0.149373	0.000708916	0.0287054	0.0403924	0	0	0.300651	NA	NA	NA	NA	NA
TA005738_0654	SNP90K	NA	NA	0.0770727	0.528174	NA	NA	0.000712091	0.0415294	0.00269106	1.53617e-12	2.73104e-11	0.346916	NA	NA	NA	NA	NA
BobWhite_c5116_247	SNP90K	NA	NA	0.117519	0.450776	3.87268	2.16348	0.000775804	0.00346913	0.0409258	0.00810558	0.00274255	1	NA	NA	NA	NA	NA
BobWhite_rep_c48828_217	SNP90K	NA	NA	0.117519	0.450776	NA	NA	0.000775804	0.00346913	0.0409258	0.00810558	0.00274255	1	NA	NA	NA	NA	NA
RAC875_c39237_193	SNP90K	NA	NA	0.0826365	-0.437355	0.865564	0.397483	0.000822901	0.0464698	0.0313964	0	0	0.115121	NA	NA	NA	NA	NA
GENE_4921_57	SNP90K	NA	NA	0.0764595	0.47038	0.122628	0.105095	0.00100475	0.0282105	0.00612499	9.53715e-05	3.04493e-05	0.707644	NA	NA	NA	NA	NA
Tdurum_contig42647_1727	SNP90K	NA	NA	-0.0984002	-0.458199	0.326177	0.195455	0.0016917	0.0136044	0.0237076	0	0	1	NA	NA	NA	NA	NA
BS00023081_51	SNP90K	NA	NA	-0.118837	-0.707546	0.0617858	0.0356408	0.0024948	0.0404929	0.0119513	0	0	0.503303	NA	NA	NA	NA	NA
GENE_0749_215	SNP90K	NA	NA	0.0882774	0.462977	NA	NA	0.00314622	0.0325483	0.0190764	0	0	1	NA	NA	NA	NA	NA
wsnp_BF292295A_Ta_2_1	SNP90K	NA	NA	0.0815894	0.415646	0.000298213	0.000665048	0.00551097	0.0371584	0.0335191	0	0	0.0171242	NA	NA	NA	NA	NA
